# Supplementary material for: Systematic analysis of the relationship between fold-dependent flexibility and artificial intelligence protein structure prediction
Source: PLoS One. 2024 Nov 26;19(11):e0313308. doi: 10.1371/journal.pone.0313308 (PMC11594405; doi:10.1371/journal.pone.0313308)
Supplement: S1 Table — (XLSX) [file pone.0313308.s002.xlsx]

## Sheet: CATH_domain_summary_table_df02
fold (CATH topology)	rmsd median	rmsd mad	FCrmsd median	FCrmsd mad	rmsd100 median	rmsd100 mad	dd median	dd mad	Lig_Num mean	nchunks mean	nAFchunks mean	Vol mad	Area mad	n_gt2	n_gt5	n	Fold name
3.40.50	0.512	0.218	0.48	0.18	0.383	0.161	0.4043	0.1649	0.930944	1.19932	1.86459	7347.75	1710.04	952	44	14785	:Rossmann fold
2.60.40	0.466	0.176	0.44	0.15	0.461	0.179	0.3271	0.1362	0.208271	1.04508	1.39965	1989.06	649.15	260	6	8052	:Immunoglobulin-like
3.60.20	0.591	0.238	0.58	0.15	0.43	0.181	0.3757	0.13745	0.24318	1.00878	1.15726	2554.81	914.96	1090	0	6378	:Glutamine Phosphoribosylpyrophosphate, subunit 1, domain 1
3.20.20	0.421	0.155	0.38	0.12	0.271	0.099	0.3641	0.1487	0.686814	1.20493	2.06106	7168.62	1400.6	129	11	4831	:TIM Barrel
1.10.510	0.759	0.347	0.67	0.25	0.567	0.26	0.58435	0.27445	0.963472	1.20107	2.38807	2779.69	806.26	453	137	2984	:Transferase(Phosphotransferase); domain 1
2.40.10	0.402	0.17	0.37	0.13	0.395	0.173	0.3145	0.1206	0.549047	1.91955	2.16867	1176.44	410.375	20	0	2834	:Thrombin, subunit H
3.30.200	0.739	0.247	0.68	0.18	0.773	0.2745	0.4425	0.17195	0.903614	1.29679	1.92329	1180.12	422.355	373	4	2490	:Phosphorylase Kinase; domain 1
2.60.120	0.451	0.174	0.44	0.14	0.354	0.14	0.3341	0.1228	0.428392	1.02338	1.56701	6236	1374.61	106	23	2395	:Jelly Rolls
2.40.70	0.312	0.145	0.31	0.14	0.264	0.129	0.29255	0.21375	0.619866	1.00084	1.47737	2116.94	272.785	50	45	2386	:Cathepsin D, subunit A; domain 1
3.30.70	0.4655	0.1665	0.45	0.15	0.4575	0.195	0.3197	0.11385	0.566863	1.32547	1.59882	2950.19	901.96	75	14	2034	:Alpha-Beta Plaits
3.40.190	0.602	0.1905	0.5	0.13	0.49	0.157	0.38715	0.18055	0.55	1.63207	2.00489	1487.81	498.215	14	0	1840	:D-Maltodextrin-Binding Protein; domain 2
1.10.150	0.4355	0.1325	0.43	0.12	0.524	0.138	0.2936	0.11125	0.108772	1.00409	1.10702	1922.31	635.69	54	0	1710	:DNA polymerase; domain 1
1.10.565	0.945	0.281	0.86	0.22	0.659	0.197	0.6449	0.2569	1.00469	1	2.58741	1863.5	521.8	255	24	1493	:Retinoid X Receptor
1.10.490	0.527	0.168	0.51	0.11	0.442	0.141	0.3444	0.0996	1.09131	1	1.11581	759.375	132.3	3	0	1347	:Globin-like
3.30.420	0.6165	0.2805	0.55	0.2	0.502	0.256	0.349	0.1399	0.685	1.68583	2.215	4940.88	1251.15	26	3	1200	:Nucleotidyltransferase; domain 5
3.90.1230	0.347	0.019	0.35	0.02	0.368	0.021	0.376	0.05195	2.85009	2	2.16946	124.312	54.325	10	0	1074	:Bovine Endothelial Nitric Oxide Synthase Heme Domain; Chain: A,domain 3
1.20.1260	0.313	0.058	0.31	0.05	0.252	0.043	0.3007	0.0893	0.613146	1	1.45822	575.125	240.79	2	0	1065	:Ferritin
3.40.710	0.4225	0.1595	0.36	0.11	0.2835	0.1075	0.35905	0.1421	0.723282	1.10687	2.04103	1297.94	402.1	13	0	1048	:Beta-lactamase
1.10.530	0.44	0.056	0.44	0.06	0.39	0.05	0.3522	0.1042	0.204042	1	1.27719	151.75	62.2	2	0	1039	:Lysozyme
2.30.30	0.595	0.213	0.55	0.16	0.7575	0.2915	0.32135	0.0995	0.155973	1.0719	1.34071	1751.88	481.355	17	1	904	:SH3 type barrels.
3.10.20	0.707	0.292	0.64	0.22	0.766	0.324	0.3425	0.1097	0.154273	1.07658	1.46504	1314.75	531.64	37	1	901	:Ubiquitin-like (UB roll)
3.10.450	0.42	0.177	0.4	0.16	0.405	0.168	0.3738	0.1578	0.1798	1	1.22198	950	571.45	78	16	901	:Nuclear Transport Factor 2; Chain: A,
3.40.30	0.471	0.164	0.42	0.12	0.437	0.141	0.3176	0.1288	0.643365	1.43839	1.87796	2663.56	585.3	16	4	844	:Glutaredoxin
1.10.246	0.6625	0.2125	0.63	0.2	0.6905	0.2435	0.34495	0.1091	0.63658	1	1.05226	1053.31	268.155	16	9	842	:Serum Albumin; Chain A, Domain 1
3.10.200	0.444	0.08	0.4	0.04	0.302	0.054	0.328	0.1151	0.873606	1	1.66791	297.375	127.64	0	0	807	:Carbonic Anhydrase II
2.40.50	0.64	0.1905	0.62	0.16	0.715	0.2505	0.4619	0.15915	0.203283	1.06818	1.39141	2878.12	1114.58	37	18	792	:OB fold (Dihydrolipoamide Acetyltransferase, E2P)
3.50.50	0.419	0.147	0.37	0.08	0.32	0.111	0.3837	0.1467	1.46939	2.03827	2.43112	11893.9	2188.45	21	11	784	:FAD/NAD(P)-binding domain
1.20.920	0.521	0.1015	0.51	0.08	0.508	0.0975	0.3133	0.09885	0.747326	1	1.33556	277.25	109.095	30	0	748	:Histone Acetyltransferase; Chain A
2.40.128	0.679	0.2375	0.6	0.14	0.574	0.193	0.46985	0.2476	0.741096	1	1.83288	1903.94	390.605	99	8	730	:Lipocalin
1.10.10	0.5975	0.3075	0.55	0.24	0.741	0.34	0.3208	0.1619	0.426796	1.01796	1.18923	2336.06	939.445	118	4	724	:Arc Repressor Mutant, subunit A
1.10.287	0.563	0.204	0.56	0.17	0.766	0.233	0.3322	0.1162	0.444755	1.03776	1.26014	527.375	208.54	24	5	715	:Helix Hairpins
3.30.1490	0.417	0.126	0.42	0.13	0.438	0.171	0.39795	0.17255	0.315476	1.02083	1.59524	3080	802.245	14	0	672	:Dna Ligase; domain 1
3.30.460	0.89	0.298	0.81	0.21	0.788	0.269	0.6378	0.1371	0.607874	1.07402	1.88189	585.375	336.25	18	1	635	:Beta Polymerase; domain 2
1.10.630	0.7815	0.3135	0.765	0.325	0.4495	0.1755	0.5395	0.1965	1.49194	1	1.92581	5011.25	1424.4	12	0	620	:Cytochrome p450
1.25.40	0.69	0.226	0.62	0.13	0.544	0.164	0.4119	0.14705	0.361564	1.08795	1.53583	8320.5	2374.86	36	7	614	:Serine Threonine Protein Phosphatase 5, Tetratricopeptide repeat
2.130.10	0.448	0.153	0.4	0.115	0.2755	0.093	0.4431	0.15725	0.371186	1.00847	1.87627	4307	1617.3	6	1	590	:Methylamine Dehydrogenase; Chain H
3.40.630	0.4135	0.1485	0.405	0.13	0.274	0.103	0.38555	0.1275	1.10997	1.11684	1.76117	4565	1161.1	30	0	582	:Aminopeptidase
3.60.15	0.328	0.046	0.32	0.04	0.243	0.033	0.5271	0.1444	0.254113	1.54479	2.05484	176.875	58.77	41	24	547	:Metallo-beta-lactamase; Chain A
1.10.472	0.312	0.057	0.31	0.06	0.284	0.05	0.2321	0.0859	0.0092081	1.36096	1.47145	2083.5	631.77	12	0	543	:Cyclin A; domain 1
3.40.47	0.378	0.1015	0.38	0.1	0.3095	0.091	0.3503	0.1413	0.552632	1.34962	1.62218	1638.38	347.18	90	2	532	:Peroxisomal Thiolase; Chain A, domain 1
2.70.170	0.502	0.158	0.46	0.13	0.372	0.113	0.3063	0.076	0.849341	1	1.54991	561.75	193.51	12	0	531	:Acetylcholine Binding Protein; Chain: A,
3.30.500	0.627	0.1645	0.62	0.15	0.487	0.126	0.3781	0.09805	0.597328	1	1.31298	339.375	148.61	0	0	524	:Murine Class I Major Histocompatibility Complex, H2-DB; Chain A, domain 1
3.30.1330	1.011	0.422	0.98	0.4	0.936	0.402	0.5372	0.2204	0.388145	1	1.53346	365.75	186.54	4	2	523	:60s Ribosomal Protein L30; Chain: A;
1.10.1300	0.797	0.2985	0.66	0.18	0.5065	0.1905	0.4231	0.13585	0.964981	1	1.46887	582.25	218.9	88	21	514	:Catalytic domain of cyclic nucleotide phosphodiesterase 4b2b
2.40.30	0.6305	0.1985	0.6	0.19	0.6545	0.146	0.36965	0.1232	0.431624	1.32479	1.48932	2407.44	1287.67	6	0	468	:Elongation Factor Tu (Ef-tu); domain 3
1.20.1050	0.339	0.1285	0.34	0.13	0.327	0.123	0.258	0.1222	0.997788	1	1.21681	412.562	196.575	2	0	452	:Glutathione S-transferase Yfyf (Class Pi); Chain A, domain 2
3.40.640	0.3385	0.0655	0.34	0.07	0.2305	0.0445	0.34225	0.1311	1.09333	1	1.58667	1276.56	401.175	0	0	450	:Aspartate Aminotransferase; domain 2
1.20.58	0.3665	0.1585	0.37	0.16	0.3255	0.1345	0.25055	0.14545	1.16901	1.23474	1.87324	320.938	247.87	9	0	426	:Methane Monooxygenase Hydroxylase; Chain G, domain 1
3.40.309	0.204	0.039	0.2	0.04	0.154	0.029	0.1007	0.0896	0.63789	1	1.18945	161.25	90.76	2	0	417	:Aldehyde Dehydrogenase; Chain A, domain 2
1.10.600	0.635	0.208	0.58	0.17	0.398	0.135	0.472	0.1897	0.845783	1.05783	2.08434	3134.88	1060.7	17	0	415	:Farnesyl Diphosphate Synthase
3.90.190	0.802	0.216	0.68	0.2	0.533	0.134	0.6422	0.2626	0.423729	1.06295	1.92736	1350.5	217.7	2	1	413	:Protein-Tyrosine Phosphatase; Chain A
3.10.130	0.442	0.086	0.44	0.08	0.402	0.08	0.3543	0.0919	0.3382	1	1.33333	122.125	76.48	13	0	411	:P-30 Protein
3.40.1170	0.344	0.1085	0.345	0.115	0.4405	0.1225	0.2476	0.1349	0.843137	1.00245	1.17892	554.312	268.245	2	0	408	:MutS, DNA mismatch repair protein, domain I
1.20.120	0.78	0.3935	0.69	0.3	0.6795	0.36	0.39425	0.07245	1.19898	1.21684	1.8852	4483.06	1309.9	59	0	392	:Four Helix Bundle (Hemerythrin (Met), subunit A)
3.30.505	0.6115	0.2145	0.61	0.18	0.62	0.2065	0.3667	0.1085	0.280928	1	1.5	576.25	208.78	19	12	388	:SHC Adaptor Protein
3.40.605	0.2605	0.0675	0.26	0.06	0.169	0.044	0.17195	0.1262	0.733161	2	2.16321	234.625	120.35	8	0	386	:Aldehyde Dehydrogenase; Chain A, domain 1
3.30.210	0.555	0.182	0.56	0.18	0.722	0.231	0.3035	0.1385	0.509383	1	1.1689	113.375	68.73	27	0	373	:Beta Polymerase; domain 3
3.90.1150	0.486	0.14	0.47	0.12	0.449	0.142	0.3447	0.1233	0.6	1.81096	2.14247	2624.88	876.34	0	0	365	:Aspartate Aminotransferase, domain 1
1.10.420	0.21	0.05	0.21	0.05	0.182	0.053	0.2224	0.1322	0.766197	1.09296	1.38028	428.25	479.06	0	0	355	:Peroxidase; domain 2
3.30.390	0.3245	0.0895	0.32	0.09	0.2935	0.0915	0.27785	0.13195	0.943182	1.25	1.30682	1035.69	130.215	28	3	352	:Enolase-like; domain 1
3.30.470	0.4695	0.188	0.45	0.16	0.362	0.1485	0.36305	0.12985	0.979885	1.77011	2.37644	5211.5	1267.38	19	3	348	:D-amino Acid Aminotransferase; Chain A, domain 1
2.70.98	0.325	0.0615	0.32	0.06	0.21	0.046	0.3082	0.1192	0.476744	1	1.31105	462.312	196.55	0	0	344	:Beta-galactosidase; Chain A, domain 5
3.90.550	0.674	0.2245	0.64	0.2	0.443	0.152	0.4297	0.15085	1.22256	1	1.89939	1575.81	668.6	32	0	328	:Spore Coat Polysaccharide Biosynthesis Protein SpsA; Chain A
3.90.640	0.432	0.07	0.43	0.07	0.466	0.067	0.3205	0.0884	0.911315	1.00612	1.14373	289.375	112.24	0	0	327	:Actin; Chain A, domain 4
3.30.572	0.757	0.238	0.74	0.2	0.494	0.154	0.3949	0.1112	1.2263	1	1.64832	1853.38	485.8	33	6	327	:Thymidylate Synthase; Chain A
3.40.800	0.5	0.121	0.49	0.11	0.308	0.073	0.3916	0.1388	0.902141	1	2.85933	3768.5	724.5	8	3	327	:Arginase; Chain A
1.10.520	0.2705	0.0795	0.27	0.08	0.2215	0.069	0.1809	0.157	0.751534	2	2.30368	334.438	267.63	0	0	326	:Peroxidase; domain 1
2.80.10	0.6065	0.2435	0.6	0.215	0.534	0.196	0.40905	0.1266	0.239264	1	1.35583	1002.5	385.72	10	0	326	:Trefoil (Acidic Fibroblast Growth Factor, subunit A)
3.30.540	3.416	0.12	0.64	0.2	2.634	0.081	3.7165	0.1634	1.02462	1.01231	1.83692	267.625	117.41	233	28	325	:Fructose-1,6-Bisphosphatase; Chain A, domain 1
3.30.429	0.353	0.0505	0.35	0.05	0.3315	0.048	0.2237	0.0345	0.234177	1	1.17722	307.125	134.08	0	0	316	:Macrophage Migration Inhibitory Factor
3.30.450	0.782	0.123	0.77	0.12	0.693	0.124	0.3997	0.1075	0.491749	1.10891	1.67327	3140.5	1073.82	6	0	303	:Beta-Lactamase
1.10.390	0.278	0.076	0.27	0.06	0.225	0.0615	0.2303	0.07325	0.629139	1	1.72848	300.875	121.9	0	0	302	:Neutral Protease; domain 2
3.30.830	0.371	0.172	0.35	0.14	0.262	0.122	0.3315	0.118	0.255814	1	1.09635	3230.62	889.2	0	0	301	:Cytochrome Bc1 Complex; Chain A, domain 1
3.10.180	0.165	0.018	0.16	0.02	0.142	0.016	0.055	0.055	0.636986	1	1.85274	291.188	222.45	0	0	292	:2,3-Dihydroxybiphenyl 1,2-Dioxygenase; domain 1
3.90.79	0.5195	0.112	0.52	0.1	0.397	0.084	0.36715	0.1031	0.573427	1	1.66783	849.875	158.8	0	0	286	:Nucleoside Triphosphate Pyrophosphohydrolase
1.50.10	0.561	0.105	0.55	0.1	0.365	0.06	0.3816	0.1162	1.32491	1.22022	1.51986	7048.12	1280.4	1	0	277	:Glycosyltransferase
1.20.1070	0.693	0.278	0.55	0.25	0.492	0.192	0.4618	0.1624	2.69373	1.01845	1.631	1767.62	555.58	29	13	271	:Rhopdopsin 7-helix transmembrane proteins
2.140.10	0.503	0.075	0.5	0.07	0.286	0.042	0.436	0.1063	1.53558	1	1.27715	2859.75	1193.5	0	0	267	:Methanol Dehydrogenase; Chain A
3.30.230	0.512	0.2065	0.435	0.13	0.443	0.1535	0.42165	0.16975	0.593985	1.07519	1.83083	4501.94	1463.44	25	24	266	:Ribosomal Protein S5; domain 2
3.40.430	0.7355	0.1815	0.7	0.14	0.578	0.1355	0.38765	0.1022	1.70301	1	1.63534	1002.5	503.785	0	0	266	:Dihydrofolate Reductase, subunit A
3.90.110	0.7075	0.1195	0.705	0.125	0.5615	0.0925	0.339	0.1033	1.03759	1	1.29323	236.5	154.66	0	0	266	:L-2-Hydroxyisocaproate Dehydrogenase; Chain A, domain 2
3.30.565	6.509	3.109	1.46	0.46	4.781	2.22	8.6668	1.5424	0.939623	1.01509	2	1473.38	514.46	160	138	265	:Heat Shock Protein 90
3.90.70	0.494	0.162	0.43	0.1	0.364	0.116	0.4723	0.1946	0.8	1.00755	1.91321	507.5	220.27	8	0	265	:Cathepsin B; Chain A
1.10.238	0.679	0.2935	0.665	0.275	0.7635	0.297	0.3819	0.11775	0.145038	1.01908	1.34733	1998.12	401.94	15	0	262	:Recoverin; domain 1
2.40.155	0.412	0.101	0.38	0.06	0.297	0.073	0.3246	0.0878	0.0536398	1.01533	2.47126	747	224.19	0	0	261	:Green Fluorescent Protein
1.10.760	0.3945	0.126	0.39	0.11	0.327	0.112	0.3444	0.11315	1.32308	1	1.13077	5584.62	1899.95	10	0	260	:Cytochrome Bc1 Complex; Chain D, domain 2
3.40.1010	0.537	0.2835	0.51	0.195	0.504	0.2665	0.41405	0.18925	1.14729	1.17829	1.21318	58.625	57.25	0	0	258	:Cobalt-precorrin-4 Transmethylase; domain 1
3.90.226	0.59	0.172	0.54	0.14	0.44	0.106	0.4212	0.1077	0.237354	1.01167	2.02335	776.625	310.28	28	0	257	:2-enoyl-CoA Hydratase; Chain A, domain 1
3.40.390	0.921	0.447	0.66	0.19	0.6935	0.312	0.5315	0.1528	0.722656	1.08984	1.41797	888.875	316.105	75	0	256	:Collagenase (Catalytic Domain)
2.10.25	0.483	0.151	0.48	0.14	0.85	0.227	0.3209	0.1034	0.524	1	1.148	209.375	72.75	3	0	250	:Laminin
1.20.85	0.394	0.102	0.37	0.08	0.336	0.0755	0.2624	0.1121	4.548	1	1.012	2218.56	151.43	0	0	250	:Photosynthetic Reaction Center, subunit M; domain 1
3.10.50	0.337	0.116	0.34	0.12	0.337	0.115	0.2364	0.0962	0.656904	1	1.16736	2081.75	239.18	5	0	239	:Chitinase A; domain 3
1.25.10	0.9095	0.2455	0.87	0.195	0.5415	0.157	0.43075	0.1358	0.0608696	1	1.8	2977.94	1561.9	34	13	230	:Leucine-rich Repeat Variant
3.30.310	0.425	0.077	0.42	0.07	0.42	0.083	0.3058	0.0849	0.101382	1.24424	1.36406	1080.25	332.14	0	0	217	:TATA-Binding Protein
2.40.180	0.202	0.015	0.2	0.02	0.122	0.01	0.1586	0.08145	1.11574	1.22222	1.37963	132.5	110	0	0	216	:Catalase HpII, Chain A, domain 1
1.10.8	0.4665	0.158	0.46	0.135	0.4585	0.1125	0.3573	0.1352	0.351852	1.00463	1.50463	3482	878.595	4	0	216	:Helicase, Ruva Protein; domain 3
3.10.150	0.6385	0.106	0.63	0.11	0.584	0.095	0.38965	0.09195	0.25463	1.00463	1.63426	486.062	128.135	0	0	216	:DNA Polymerase III; Chain A, domain 2
2.120.10	0.3885	0.174	0.375	0.13	0.2525	0.112	0.35645	0.11845	0.571429	1.17619	1.94762	4796.94	1097.35	5	0	210	:Neuraminidase
2.40.100	0.3925	0.033	0.39	0.03	0.3145	0.0265	0.35655	0.08815	0.257282	1	1.51942	185.438	121.845	0	0	206	:Cyclophilin
3.65.10	0.642	0.213	0.61	0.2	0.472	0.156	0.491	0.244	0.64878	1.50244	1.9561	213.125	126.03	40	0	205	:UDP-n-acetylglucosamine1-carboxyvinyl-transferase; Chain
2.60.130	0.246	0.012	0.25	0.01	0.172	0.008	0.2624	0.0651	0.0295567	1	1.68473	370.375	223.5	0	0	203	:Protocatechuate 3,4-Dioxygenase, subunit A
2.70.160	0.5695	0.0975	0.56	0.09	0.432	0.071	0.2813	0.05865	0.725	1	1.425	285.562	77.735	0	0	200	:Hnrnp arginine n-methyltransferase1
3.90.228	0.612	0.1915	0.585	0.195	0.4325	0.1355	0.5378	0.2291	0.90625	1.29688	2.30208	2328.75	478.085	18	0	192	:Phosphoenolpyruvate Carboxykinase; domain 3
3.30.360	0.3585	0.066	0.36	0.07	0.267	0.047	0.3156	0.1078	0.864583	1.1875	1.51562	288	159.875	0	0	192	:Dihydrodipicolinate Reductase; domain 2
1.20.90	0.724	0.178	0.71	0.16	0.661	0.166	0.4835	0.1419	0.597884	1	1.08466	130	105.68	2	0	189	:Phospholipase A2
3.30.365	0.288	0.04	0.29	0.04	0.254	0.025	0.2481	0.1101	1.12834	1.47059	1.71123	4723.38	1187.34	0	0	187	:Aldehyde Oxidoreductase; domain 4
3.50.80	0.422	0.11	0.42	0.09	0.366	0.073	0.2908	0.1256	0.356757	1.36757	1.87568	2984.38	1074.2	0	0	185	:D-tyrosyl-trna(Tyr) Deacylase; Chain: A;
3.90.230	0.301	0.0865	0.26	0.05	0.198	0.058	0.2513	0.11705	0.543478	1.16848	2.03261	3870.38	520.1	8	0	184	:Creatine Amidinohydrolase
1.10.20	0.8325	0.2035	0.43	0.11	0.943	0.2595	0.3097	0.0813	0.021978	1	1.04945	352.312	185.555	10	0	182	:Histone, subunit A
3.40.1380	0.665	0.276	0.57	0.21	0.549	0.238	0.3807	0.1256	0.696133	1.86188	2.88398	914.625	223.82	8	0	181	:Pyruvate Kinase; Chain: A, domain 1
3.30.930	0.593	0.163	0.56	0.15	0.41	0.12	0.526	0.1657	0.949721	1.04469	2.5419	7583.38	2057.2	9	2	179	:BirA Bifunctional Protein; domain 2
3.30.9	0.503	0.151	0.4	0.09	0.429	0.157	0.4555	0.1159	1.15385	2.21302	2.4497	818.75	133.87	2	0	169	:D-Amino Acid Oxidase; Chain A, domain 2
3.30.950	0.735	0.248	0.73	0.2	0.665	0.197	0.3678	0.0668	0.692308	1	1.05917	52	123.6	0	0	169	:Methyltransferase, Cobalt-precorrin-4 Transmethylase; Domain 2
3.90.215	0.422	0.0685	0.41	0.06	0.3455	0.057	0.32235	0.1281	0.267857	1.97619	2.0119	564.688	295.33	2	0	168	:Gamma Fibrinogen; Chain A, domain 1
3.40.720	0.349	0.1425	0.34	0.12	0.2	0.065	0.3513	0.13375	0.25	1.39286	2.26786	3001.38	620.25	0	0	168	:Alkaline Phosphatase, subunit A
3.30.260	0.844	0.073	0.84	0.07	0.871	0.075	0.591	0.2073	0.312883	2	2	207.75	117.91	0	0	163	:GROEL; domain 2
3.30.300	0.533	0.1855	0.495	0.125	0.498	0.1795	0.37185	0.13515	0.919753	1.75926	2.00617	1556.94	456.925	7	0	162	:GMP Synthetase; Chain A, domain 3
1.20.190	0.734	0.136	0.7	0.11	0.519	0.098	0.5012	0.1651	0.285714	1	2.14286	647.75	278	2	0	161	:Delta-Endotoxin; domain 1
1.10.220	0.4	0.105	0.39	0.1	0.464	0.133	0.2914	0.1168	0.119497	1	1.08176	404.125	204.71	11	0	159	:Annexin V; domain 1
3.90.660	0.49	0.034	0.49	0.03	0.383	0.031	0.2761	0.1057	1.65161	3.08387	3.53548	426.625	233.61	0	0	155	:Polyamine Oxidase; Chain A, domain 2
3.50.7	0.701	0.109	0.7	0.11	0.547	0.086	0.4496	0.1036	0	1	1.00645	490.875	90.09	8	0	155	:GroEL
3.10.100	0.646	0.262	0.63	0.23	0.589	0.226	0.4784	0.1811	0.335484	1	1.15484	340.25	315.39	5	0	155	:Mannose-Binding Protein A; Chain A
4.10.410	0.423	0.1135	0.42	0.105	0.6065	0.141	0.2018	0.07025	0.0592105	1	1.18421	202.312	115.265	0	0	152	:Factor Xa Inhibitor
3.90.180	0.269	0.046	0.27	0.05	0.188	0.032	0.2164	0.0894	1.09272	2	2.13245	126.75	71.91	0	0	151	:Quinone Oxidoreductase; Chain A, domain 1
1.20.1060	0.3815	0.098	0.38	0.1	0.3595	0.0925	0.3484	0.15055	0.027027	1	1.21622	136.938	51.985	17	0	148	:Taq DNA Polymerase; Chain T, domain 4
2.30.26	0.264	0.018	0.26	0.02	0.448	0.03	0.1318	0.031	1.68707	2	2.05442	18.625	10.74	0	0	147	:Dihydroorotate Dehydrogenase A; chain A, domain 2
2.40.33	0.6145	0.1315	0.57	0.14	0.615	0.127	0.3844	0.1303	0.152778	1	1.59028	245.562	127.545	1	0	144	:M1 Pyruvate Kinase; Domain 3
3.60.21	0.377	0.0945	0.37	0.085	0.2405	0.0615	0.32645	0.10975	0.743056	1	1.66667	2008.69	349.95	1	0	144	:Purple Acid Phosphatase; chain A, domain 2
3.30.465	0.335	0.111	0.34	0.11	0.299	0.089	0.2149	0.0831	1.35461	1.95035	2.0922	1123.12	580.02	0	0	141	:Uridine Diphospho-n-acetylenolpyruvylglucosamine Reductase; domain 3
3.30.30	0.334	0.036	0.33	0.03	0.476	0.051	0.2922	0.0737	0.136691	1.04317	1.09353	67	34.85	0	0	139	:Defensin A-like
3.30.43	0.369	0.087	0.37	0.09	0.4045	0.0735	0.3106	0.1181	1.31618	1.08824	1.33824	1187.25	228.375	0	0	136	:Uridine Diphospho-n-acetylenolpyruvylglucosamine Reductase; domain 2
3.80.10	1.0305	0.128	0.9	0.135	0.52	0.051	1.71065	1.33845	1.50735	1.04412	2.86765	5901.69	2048.25	6	2	136	:Leucine-rich repeat, LRR (right-handed beta-alpha superhelix)
3.30.2010	0.317	0.045	0.32	0.04	0.344	0.0285	0.3095	0.06265	0.779412	1	1.83088	205.688	83.695	0	0	136	:Zincin-like
3.60.10	0.6055	0.1175	0.53	0.1	0.413	0.0785	0.47355	0.16565	0.147059	1	2.05147	1456.44	534.495	0	0	136	:Deoxyribonuclease I; Chain A
1.10.560	1.072	0.438	1.07	0.44	0.741	0.297	0.7232	0.1246	0.368421	2	2	312.5	61.25	0	0	133	:GROEL; domain 1
1.10.245	0.88	0.451	0.74	0.22	0.946	0.477	0.4909	0.2752	0.676692	1	1.21805	384.125	135.3	52	11	133	:MDM2
2.170.270	0.4075	0.1365	0.4	0.14	0.3125	0.082	0.3313	0.13375	1.34848	1.25758	2.32576	6389.38	2187.89	7	2	132	:Beta-clip-like
3.40.120	0.435	0.13	0.43	0.13	0.41	0.12	0.3189	0.0891	0.381679	1	1.77099	2996.5	785.95	0	0	131	:Alpha-D-Glucose-1,6-Bisphosphate; Chain A, domain 3
3.70.10	0.855	0.1535	0.825	0.125	0.584	0.1015	0.7216	0.1918	0.0307692	1	2.32308	623.125	294.05	8	2	130	:Proliferating Cell Nuclear Antigen
2.40.40	0.4725	0.169	0.47	0.15	0.4145	0.1695	0.34815	0.15415	0.34375	1.11719	1.46094	2124	867.19	4	0	128	:Barwin-like endoglucanases
3.30.1010	1.095	0.103	1.115	0.1	0.907	0.086	0.58705	0.1972	0.945312	1	1.38281	489.188	154.29	0	0	128	:Phosphatidylinositol 3-kinase Catalytic Subunit; Chain A, domain 4
3.30.530	1.359	0.395	0.97	0.22	1.108	0.316	0.6256	0.3072	0.716535	1.0315	1.7874	3198.75	907.08	27	21	127	:Alpha-D-Glucose-1,6-Bisphosphate; Chain A, domain 4
3.30.710	0.569	0.102	0.57	0.1	0.611	0.109	0.3407	0.1009	0.015748	1	1.97638	184.625	95.33	0	0	127	:Potassium Channel Kv1.1; Chain A
3.40.220	0.463	0.0625	0.46	0.06	0.3465	0.047	0.3901	0.11945	0.904762	1	2.0873	564.875	239.335	0	0	126	:Leucine Aminopeptidase, subunit E; domain 1
1.10.3210	0.649	0.037	0.44	0.04	0.404	0.024	0.3516	0.1461	1.80488	1.06504	2.3252	173.125	134.8	0	0	123	:Hypothetical protein af1432
1.10.620	0.468	0.101	0.44	0.08	0.271	0.067	0.3965	0.1011	0.455285	1	1.07317	7727.88	1581.8	0	0	123	:Ribonucleotide Reductase, subunit A
3.30.1920	0.383	0.052	0.38	0.05	0.503	0.069	0.2373	0.0601	0.105691	1	1	23.375	22.84	0	0	123	:Phage tail proteins - 2 layer sandwich fold
2.60.200	0.751	0.176	0.7	0.16	0.6725	0.1965	0.5359	0.18505	0.581967	1	1.90984	1864.69	349.1	7	0	122	:Tumour Suppressor Smad4
3.90.930	0.603	0.256	0.6	0.25	0.626	0.243	0.4711	0.0401	0	1	1	2034.25	568.63	0	0	121	:Outer Surface Protein A; domain 3
1.10.1410	0.56	0.1135	0.49	0.11	0.4635	0.088	0.4117	0.2554	0.508333	2.39167	2.6	3063.38	1145.16	0	0	120	:Poly(a)-polymerase, middle domain
3.90.1200	0.495	0.149	0.435	0.085	0.3675	0.113	0.3077	0.1065	1.26667	1.21667	1.73333	214.438	215.8	0	0	120	:Aminoglycoside 3'-phosphotransferase; Chain: A, domain 2
1.10.437	0.9775	0.0775	0.97	0.08	0.8165	0.064	0.64375	0.2006	0.733333	1	1.33333	248.188	94.37	1	0	120	:Apoptosis Regulator Bcl-x
1.20.1280	0.2665	0.055	0.265	0.05	0.322	0.077	0.2138	0.11995	0	1	1.01667	358.188	46.62	0	0	120	:Monooxygenase
3.40.718	1.532	0.789	1.51	0.81	0.897	0.466	0.6071	0.3328	1.10924	1	1.57983	1600	651.3	30	0	119	:Isopropylmalate Dehydrogenase
2.20.25	0.334	0.009	0.33	0.01	0.4635	0.018	0.19595	0.0808	0.0254237	1.4322	1.4322	482.25	51.17	0	0	118	:N-terminal domain of TfIIb
4.10.1270	0.248	0.036	0.25	0.04	0.301	0.047	0.1455	0.0653	0.837607	1	1.35043	48.75	43.1	0	0	117	:homoprotocatechuate 2,3-dioxygenase fold
1.20.150	1.005	0.277	0.85	0.18	0.886	0.236	0.4377	0.095	0.886957	1	1.44348	438.375	139.17	10	0	115	:Lysin
1.10.400	0.555	0.201	0.55	0.2	0.519	0.185	0.4802	0.1755	1	1	1.21739	147.75	76.29	0	0	115	:GI Alpha 1, domain 2-like
3.10.170	0.238	0.014	0.24	0.01	0.198	0.011	0.2388	0.0316	0.452174	1	2.61739	141.875	33.01	0	0	115	:Elastase; domain 1
3.30.428	0.9735	0.613	0.36	0.03	0.7355	0.438	0.34525	0.08265	0.885965	1	1.60526	257.688	73.61	32	0	114	:HIT family, subunit A
3.50.30	0.453	0.0885	0.45	0.06	0.3225	0.0625	0.1764	0.0948	1.07018	1	1.57018	1489.25	434.08	1	0	114	:Glucose Oxidase; domain 1
3.40.20	2.011	0.724	0.84	0.23	1.822	0.622	0.5113	0.2006	0.00884956	1	1.28319	1268.5	313.03	58	2	113	:Severin
4.10.530	0.496	0.153	0.5	0.15	0.535	0.184	0.363	0.101	0.318584	1	1.00885	808.25	118.99	0	0	113	:Gamma-fibrinogen Carboxyl Terminal Fragment; domain 2
1.10.1140	0.6895	0.0655	0.69	0.065	0.6345	0.059	0.3982	0.07305	1.02727	1	1.02727	182.812	157.69	0	0	110	:Bovine Mitochondrial F1-ATPase, ATP Synthase Beta Chain; Chain D, domain3
3.40.80	1.5015	0.078	0.735	0.175	1.184	0.0615	0.3627	0.0437	0.618182	1	1	121.625	49.785	0	0	110	:Lysozyme-like
3.90.770	0.41	0.053	0.4	0.04	0.299	0.036	0.3778	0.0663	1.16514	2	2.04587	193.375	114.84	0	0	109	:3-hydroxy-3-methylglutaryl-coenzyme A Reductase; Chain A, domain 2
2.102.10	0.52	0.142	0.41	0.1	0.464	0.126	0.2425	0.0702	0.284404	1	1.00917	860.875	391.63	1	0	109	:Rieske Iron-sulfur Protein
4.10.480	0.184	0.016	0.18	0.01	0.199	0.017	0.0184	0.0142	1.9633	1	1.16514	79	36.78	0	0	109	:Cytochrome-c3 Hydrogenase; Chain A, domain 2
1.25.50	0.5295	0.212	0.53	0.21	0.333	0.133	0.4175	0.10965	0.666667	1	3.23148	2076.88	578.4	0	0	108	:Zincin-like fold
1.10.1070	1.77	0.13	1.75	0.11	1.344	0.099	2.779	1.0251	0.915888	1	2.38318	388.5	153.33	17	0	107	:Phosphatidylinositol 3-kinase Catalytic Subunit; Chain A, Domain 5
2.30.42	0.456	0.089	0.46	0.09	0.499	0.101	0.3291	0.0809	0.00934579	1	1.61682	322.625	110.44	10	0	107	:Pdz3 Domain
1.20.210	0.7125	0.0175	0.71	0.02	0.392	0.01	0.3272	0.1297	6.18269	1	1.17308	295.25	115.9	0	0	104	:Cytochrome C Oxidase; Chain A
3.55.40	0.332	0.113	0.285	0.035	0.3095	0.1045	0.17435	0.0954	0	1	1.22115	122.375	51.775	0	0	104	:minor pseudopilin epsh fold
3.10.270	0.492	0.03	0.49	0.025	0.319	0.0195	0.2837	0.06015	0.117647	1	1.69608	179.938	195.45	0	0	102	:Urate Oxidase
2.40.160	0.574	0.254	0.51	0.19	0.376	0.177	0.4087	0.1362	1.0297	1.32673	1.76238	12451.2	2372.4	0	0	101	:Porin
3.40.462	0.469	0.25	0.47	0.25	0.353	0.199	0.5046	0.2894	1.34653	1.26733	1.55446	2417.88	378.96	0	0	101	:Vanillyl-alcohol Oxidase; Chain A, domain 3
2.20.28	0.428	0.206	0.345	0.105	0.643	0.298	0.2293	0.09195	0.45	1	1.33	424.562	120.075	1	0	100	:Rubrerythrin, domain 2
2.60.110	0.2205	0.042	0.21	0.03	0.162	0.031	0.1374	0.0559	0.07	1	2.29	156.812	80.33	0	0	100	:Thaumatin
3.30.160	0.488	0.1255	0.49	0.12	0.997	0.1835	0.2757	0.1157	0.08	1	1.14	1009.81	516.16	0	0	100	:Double Stranded RNA Binding Domain
3.40.1190	0.59	0.124	0.56	0.11	0.415	0.091	0.5268	0.1645	1.10101	1.08081	4.07071	3066.88	1279.1	2	0	99	:UDP-N-acetylmuramoyl-L-alanine:D-glutamate ligase
3.10.129	0.612	0.209	0.54	0.23	0.522	0.129	0.3349	0.0842	0.626263	1	1.37374	669.125	261.84	0	0	99	:Thiol Ester Dehydrase; Chain A
2.30.140	0.8025	0.091	0.375	0.185	1.1165	0.0775	0.27375	0.11975	1.22917	1	1.20833	206.938	90.005	1	0	96	:Spermidine Synthase; Chain: A, domain 2
1.10.340	0.419	0.0615	0.42	0.06	0.382	0.059	0.2851	0.12175	0.0104167	1	1.02083	241.625	96.325	0	0	96	:Endonuclease III; domain 1
2.170.120	0.918	0.06	0.92	0.06	0.835	0.072	0.5471	0.0348	0	1	1.09375	96.4375	71.96	0	0	96	:RNA Polymerase Alpha Subunit; Chain A, domain 2
3.30.497	1.958	0.452	1.77	0.33	1.373	0.297	2.8192	1.4804	0.578947	2.07368	3.51579	1883	670.3	47	11	95	:Antithrombin; Chain I, domain 2
3.30.1390	0.504	0.013	0.5	0.02	0.516	0.019	0.2156	0.0444	0.115789	1.57895	1.6	142.625	67.48	0	0	95	:Ribosomal Protein L30; Chain: A,
2.30.29	0.683	0.219	0.55	0.16	0.696	0.245	0.3637	0.0987	0.139785	1	1.86022	1941.5	346.23	10	9	93	:PH-domain like
1.10.260	0.738	0.148	0.65	0.18	0.827	0.189	0.4359	0.1797	0.0430108	1	1.24731	174.75	104	1	0	93	:434 Repressor (Amino-terminal Domain)
3.10.28	0.4635	0.145	0.385	0.11	0.4405	0.134	0.31085	0.1213	0	1	1.18478	2974.88	1028.46	8	3	92	:Endonuclease I-creI
3.30.2090	0.658	0.078	0.66	0.08	0.685	0.078	0.3164	0.0483	0.11236	1	1	374.375	238.1	0	0	89	:Multidrug efflux transporter AcrB TolC docking domain; DN and DC subdomains
3.40.600	0.676	0.211	0.58	0.2	0.464	0.146	0.4675	0.2012	0	1	2.2809	1331.25	551.7	0	0	89	:ECO RV Endonuclease; Chain A
3.90.50	0.462	0.034	0.46	0.03	0.405	0.029	0.251	0.0872	0.101124	1	1.01124	137.125	68.49	0	0	89	:Photosynthetic Reaction Center; Chain H, domain 2
3.30.1600	0.85	0.2215	0.765	0.19	0.808	0.205	0.3898	0.1183	0.659091	2	2.55682	868.562	239.17	8	0	88	:SIR2/SIRT2 'Small Domain'
3.30.1360	0.9715	0.3975	0.66	0.16	0.7405	0.273	0.6263	0.16895	1.04545	1.06818	2.14773	1209.94	473	4	0	88	:Gyrase A; domain 2
1.10.357	0.4445	0.1005	0.445	0.1	0.3745	0.0835	0.30985	0.0754	0.863636	1	1.52273	149.562	139.36	2	0	88	:Tetracycline Repressor; domain 2
3.20.70	0.897	0.217	0.75	0.275	0.4625	0.1415	1.6327	0.46395	0.988372	1.46512	3.23256	13922.6	2900.65	2	0	86	:Anaerobic Ribonucleotide-triphosphate Reductase Large Chain
1.10.1200	0.406	0.0235	0.41	0.025	0.571	0.0315	0.2532	0.04555	0.0697674	1	1.01163	86.0625	46.18	1	0	86	:Non-ribosomal Peptide Synthetase Peptidyl Carrier Protein; Chain A
3.40.980	0.608	0.296	0.55	0.19	0.469	0.229	0.5109	0.2746	0.282353	2.02353	3.01176	544	237.27	1	1	85	:Molybdenum Cofactor Biosythetic Enzyme; Chain A
3.10.105	0.552	0.109	0.55	0.1	0.391	0.078	0.3074	0.0683	0.847059	1	2.01176	359.625	231.35	0	0	85	:Dipeptide-binding Protein; domain 3
1.20.82	0.33	0.0345	0.33	0.03	0.303	0.032	0.2881	0.0778	0.892857	2	2	89.125	68.68	0	0	84	:ADP Ribosyl Cyclase; Chain A, domain 1
1.10.730	0.522	0.0365	0.52	0.04	0.4085	0.0275	0.1852	0.02535	0	1.05952	1.15476	201.5	107.19	0	0	84	:Isoleucyl-tRNA Synthetase; Domain 1
1.20.910	0.954	0.0615	0.95	0.065	0.691	0.046	0.75935	0.18935	1.02381	1	1.16667	228.125	113.52	1	1	84	:Heme Oxygenase; Chain A
3.30.870	0.596	0.0675	0.55	0.07	0.438	0.051	0.4722	0.08625	0.72619	1	3.97619	2925.38	504.53	0	0	84	:Endonuclease; Chain A
2.100.10	0.2635	0.0335	0.26	0.03	0.2305	0.0295	0.2061	0.1236	0.536585	1	1.07317	92.8125	36.615	0	0	82	:Vitelline Membrane Outer Layer Protein I, subunit A
3.30.379	0.346	0.0765	0.34	0.07	0.312	0.061	0.36545	0.14805	0.0609756	1	1.26829	874.125	214.2	0	0	82	:Chitobiase; domain 2
3.30.1300	0.53	0.172	0.51	0.15	0.535	0.174	0.3285	0.1305	0.617284	1	1.09877	71	64.76	0	0	81	:Pantoate--beta-alanine Ligase; Chain: A,domain 2
3.30.40	0.5625	0.1675	0.545	0.14	0.7685	0.289	0.35135	0.1225	0.125	1.0625	1.2375	1800.62	518.455	10	4	80	:Herpes Virus-1
2.10.90	0.972	0.209	0.88	0.14	0.973	0.194	0.4692	0.18285	0.1375	1	1.2625	376.938	109.37	13	0	80	:Cystine Knot Cytokines, subunit B
1.20.930	0.6595	0.1865	0.475	0.065	0.6145	0.206	0.3971	0.07965	0.5125	1	1.3	696.812	202.965	1	0	80	:Transcription Elongation Factor S-II; Chain A
1.10.1740	0.3765	0.158	0.36	0.12	0.406	0.1755	0.2656	0.11605	0	1	1.0125	530.938	383.535	0	0	80	:Rna Polymerase Sigma Factor; Chain: A
1.20.1250	1.131	0.212	0.94	0.16	1.011	0.243	0.6127	0.1542	0.329114	1	2.25316	1224.75	491.92	5	0	79	:Growth Hormone; Chain: A;
1.20.970	0.415	0.062	0.42	0.06	0.519	0.076	0.3671	0.0559	0.278481	1	1	60.25	34.53	0	0	79	:Transferase, Pyrimidine Nucleoside Phosphorylase; Chain A, domain 3
1.20.200	0.349	0.096	0.3	0.07	0.231	0.069	0.4108	0.1234	0.272727	1.46753	1.88312	2379.38	926.9	0	0	77	:Fumarase C; Chain A, domain 2
3.40.420	0.355	0.071	0.36	0.07	0.284	0.059	0.299	0.0963	0.285714	1	1.07792	256.875	251.22	0	0	77	:Ricin (A subunit); domain 1
3.90.1520	0.53	0.272	0.485	0.215	0.4105	0.208	0.4198	0.17235	1	1	1.27632	1022.25	280.5	4	0	76	:H-NOX domain
3.10.110	0.7125	0.1705	0.67	0.155	0.592	0.1445	0.35545	0.10115	0.0263158	1	1.52632	1003.44	269.595	0	0	76	:Ubiquitin Conjugating Enzyme
3.90.380	0.69	0.089	0.69	0.05	0.463	0.059	0.603	0.181	0	2	2.06667	105.75	73.5	0	0	75	:Naphthalene 1,2-dioxygenase Alpha Subunit; Chain A, domain 1
1.10.405	0.327	0.012	0.33	0.01	0.341	0.012	0.2373	0.0412	0.76	1	1	61.25	33.41	0	0	75	:Guanine Nucleotide Dissociation Inhibitor; domain 1
3.30.760	1.012	0.178	0.71	0.19	0.786	0.133	0.3717	0.0973	0.72	1	2.66667	654.25	265.36	0	0	75	:RNA Cap, Translation Initiation Factor Eif4e
3.40.350	0.285	0.081	0.28	0.08	0.223	0.063	0.2331	0.103	0	1	2.09859	176.5	149.72	0	0	71	:Creatine Amidinohydrolase; Chain A, domain 1
1.10.640	1.3665	0.061	0.865	0.09	0.772	0.0325	1.05275	0.0684	2.22857	1	1.84286	1896	441.5	26	0	70	:Myeloperoxidase, subunit C
2.40.20	0.652	0.215	0.61	0.13	0.7175	0.2245	0.30025	0.0918	0.371429	1	1	258.75	186.545	1	0	70	:Plasminogen Kringle 4
2.170.8	0.337	0.093	0.32	0.08	0.33	0.095	0.2563	0.14	0.753623	2	2.33333	94.625	88.78	18	0	69	:Phosphoenolpyruvate Carboxykinase; domain 2
1.10.1670	0.527	0.091	0.53	0.09	0.727	0.213	0.264	0.0752	0.217391	1.43478	1.49275	143.625	110.49	0	0	69	:Endonuclease Iii, domain 2
3.30.190	0.463	0.016	0.46	0.02	0.404	0.015	0.2049	0.0337	0	1.17391	1.24638	59.625	21.53	0	0	69	:Ribulose 1,5 Bisphosphate Carboxylase/Oxygenase
3.20.190	0.483	0.069	0.48	0.07	0.424	0.059	0.2365	0.0512	0	1	1.18841	138.25	168.69	0	0	69	:N-terminal domain of MutM-like DNA repair proteins
3.30.1120	0.5425	0.109	0.51	0.08	0.485	0.0965	0.39575	0.1232	0.0588235	1.83824	2.32353	192.375	105.085	0	0	68	:Arylsulfatase, C-terminal domain
3.30.1700	1.137	0.221	0.87	0.27	0.8945	0.1825	0.57405	0.1192	1.10294	1	1.51471	899.938	494.1	0	0	68	:lpxc deacetylase, domain 1
1.10.1270	0.681	0.262	0.645	0.205	0.733	0.2225	0.27855	0.0866	0.393939	1	1.15152	427.375	187.04	13	1	66	:Trp Operon Repressor; Chain A
1.10.40	0.383	0.224	0.385	0.225	0.577	0.332	0.1928	0.1633	0.318182	1	1.07576	461.438	222.555	0	0	66	:Ribonucleotide Reductase Protein R1; domain 1
1.10.645	0.32	0.015	0.315	0.015	0.173	0.008	0.32945	0.12615	2.40909	1	2.27273	323.312	144.9	0	0	66	:Cytochrome-c3 Hydrogenase; chain B
3.90.105	0.232	0.0465	0.23	0.05	0.3225	0.0675	0.1443	0.13445	0.015625	1.9375	2.10938	306.375	158.195	0	0	64	:Molybdopterin biosynthesis moea protein, domain 2
2.70.50	0.81	0.2345	0.78	0.215	0.658	0.192	0.5676	0.20645	0.90625	1	2.75	4014.25	560.955	5	0	64	:Coagulation Factor XIII; Chain A, domain 1
2.10.70	0.3415	0.045	0.34	0.04	0.4465	0.0605	0.29045	0.0524	0.078125	1	1.10938	305.688	135.36	0	0	64	:Complement Module; domain 1
3.40.1030	0.5605	0.0985	0.555	0.095	0.374	0.0665	0.57145	0.204	1.01562	1	1.98438	366.688	170.68	0	0	64	:Pyrimidine Nucleoside Phosphorylase; Chain A, domain 2
2.30.39	1.089	0.583	0.82	0.27	0.913	0.427	0.5113	0.3216	0.031746	1.96825	2.50794	994	312.58	18	4	63	:Alpha-1-antitrypsin; domain 1
3.90.1170	0.391	0.145	0.39	0.14	0.391	0.134	0.2566	0.0618	0.047619	1	1.71429	3434.75	937.34	2	0	63	:Aldehyde Oxidoreductase; domain 3
1.20.5	0.893	0.155	0.875	0.135	1.025	0.1955	0.36765	0.0986	2.04839	1	1.1129	3119.75	1660.11	5	1	62	:Single alpha-helices involved in coiled-coils or other helix-helix interfaces
1.20.89	0.283	0.011	0.28	0.01	0.312	0.012	0.2921	0.0462	0.0169492	2	2.18644	22.375	15.6	0	0	59	:Nitrogenase Molybdenum-iron Protein, subunit B; domain 4
2.60.34	11.243	0.072	2.74	0.12	9.778	0.061	3.7803	0.034	0	1	1.47458	98	72.36	51	51	59	:Substrate Binding Domain Of DNAk; Chain A, domain 1
2.60.270	0.529	0.077	0.43	0.1	0.411	0.059	0.3973	0.0963	0.474576	1	2.54237	114	30.39	1	0	59	:Mutm (Fpg) Protein; Chain: A, domain 2
3.90.45	0.563	0.128	0.53	0.08	0.451	0.111	0.3084	0.077	0.491525	1	1.35593	519	188.57	0	0	59	:Peptide Deformylase
1.20.1270	0.696	0.371	0.69	0.375	0.9285	0.4175	0.3081	0.09285	0.224138	1	1.7931	2024.38	704.285	0	0	58	:Substrate Binding Domain Of Dnak; Chain:A; Domain 2
2.60.30	0.3745	0.138	0.36	0.13	0.345	0.118	0.2159	0.1298	0	1	2.34483	765.25	311.86	0	0	58	:Electron Transport Ethylamine Dehydrogenase
3.30.1440	1.2815	0.012	1.28	0.01	1.097	0.0105	0.68505	0.0875	0	1	2.89655	120.625	52.59	0	0	58	:50s Ribosomal Protein L5; Chain: A,
3.90.80	0.514	0.137	0.48	0.165	0.3725	0.1175	0.35155	0.11545	0.0344828	1	1.41379	1172.25	344.85	0	0	58	:Inorganic Pyrophosphatase
1.20.1640	1.282	0.354	1.11	0.33	0.921	0.244	0.566	0.2092	0.789474	2	2.05263	561.625	258.28	10	1	57	:Multidrug efflux transporter AcrB transmembrane fold
3.90.470	0.514	0.008	0.51	0.01	0.427	0.006	0.1999	0.024	0.0526316	1	1.01754	51.25	22.98	1	1	57	:Ribosomal Protein L22; Chain A
2.160.10	0.394	0.074	0.39	0.07	0.321	0.064	0.3432	0.126	0.54386	1	1.22807	1801.75	524.37	0	0	57	:UDP N-Acetylglucosamine Acyltransferase; domain 1
2.40.150	0.327	0.032	0.33	0.03	0.287	0.028	0.2031	0.0522	0.0175439	1	1	48.75	23.78	0	0	57	:Ribosomal Protein L14
3.30.413	0.183	0.048	0.18	0.04	0.155	0.039	0.0398	0.0398	1.5614	1	1.49123	2649.75	240.1	0	0	57	:Sulfite Reductase Hemoprotein; domain 1
3.40.449	0.452	0.0665	0.43	0.055	0.321	0.053	0.4875	0.1558	0.625	2	2.89286	143.875	74.75	0	0	56	:Phosphoenolpyruvate Carboxykinase; domain 1
3.40.1370	0.376	0.009	0.38	0.01	0.259	0.007	0.44115	0.02815	0.0178571	1	1	103.312	30.1	1	0	56	:Ribosomal Protein L4; Chain: A;
4.10.470	0.4495	0.078	0.45	0.075	0.496	0.0865	0.2974	0.07875	0.303571	1	1.07143	142.375	75.23	1	0	56	:Ricin (A Subunit), domain 2
3.90.1240	1.908	1.287	1.44	0.84	1.097	0.755	5.0818	2.4243	0.254545	1.14545	2.8	3380.5	582.2	26	0	55	:Zincin-like
3.10.440	2.169	0.016	0.51	0.01	2.408	0.018	1.1309	0.0085	0	1	1	50.625	15.88	55	0	55	:Ribosomal Protein L31e; Chain: W;
1.10.15	0.453	0.027	0.45	0.03	0.638	0.038	0.3351	0.0588	0	1	1	30.625	16.44	0	0	55	:3-methyladenine DNA Glycosylase II; Chain A, domain 3
1.10.1650	0.516	0.015	0.52	0.02	0.736	0.021	0.1837	0.0315	0	1	1	26.625	12.14	0	0	55	:50s Ribosomal Protein L19e, Chain O, domain 1
2.30.170	0.567	0.017	0.57	0.02	0.831	0.025	0.1897	0.0571	0	1	1	30.375	12.76	0	0	55	:Ribosomal Protein L24e; Chain: T;
3.100.10	0.614	0.009	0.61	0.01	0.574	0.009	0.4776	0.0537	0	1	1	37.75	18.15	0	0	55	:Ribosomal Protein L15; Chain: K; domain 2
3.30.1430	0.673	0.009	0.67	0.01	0.64	0.009	0.2746	0.0236	0	1	1	56.625	31.86	0	0	55	:Ribosomal Protein L3; Chain: B; domain 2,
3.90.1180	1.147	0.007	1.15	0.01	0.976	0.006	0.9165	0.0373	0	1	1	86	24.42	0	0	55	:Ribosomal Protein L13p; Chain: A;
3.90.700	0.39	0.175	0.39	0.18	0.382	0.171	0.3645	0.1503	1.36364	1	1	381.25	224.99	0	0	55	:Flavocytochrome C3; Chain A, domain 1
2.40.460	0.5525	0.1045	0.55	0.1	0.6975	0.132	0.31705	0.0869	0	1	1.18519	64.6875	39.68	0	0	54	:ClpP/crotonase fold
3.50.4	0.653	0.086	0.65	0.08	0.687	0.103	0.3001	0.1145	0.0943396	1.49057	1.64151	186.5	99.5	0	0	53	:Hepatocyte Growth Factor
2.40.340	0.377	0.073	0.38	0.08	0.443	0.102	0.5805	0.3411	0.169811	1	1.62264	740.125	285.5	18	0	53	:Beta-clip
3.40.225	0.361	0.036	0.36	0.04	0.245	0.029	0.5455	0.116	0.0754717	1	1.33962	216.875	72.8	0	0	53	:L-fuculose-1-phosphate Aldolase
3.20.110	0.156	0.013	0.16	0.015	0.093	0.008	0.04685	0.0376	1.53846	1	1.51923	138.438	116.65	0	0	52	:7-stranded beta/alpha barrel
3.60.130	1.013	0.4	1.01	0.33	0.631	0.263	1.1759	0.8924	0.27451	1	1.7451	1406.25	258.1	3	0	51	:Double-stranded beta-helix
3.20.10	0.644	0.174	0.35	0.09	0.503	0.135	0.2512	0.0482	1.60784	1	1.35294	135.75	83.06	0	0	51	:D-amino Acid Aminotransferase; Chain A, domain 2
3.30.60	1.3135	0.763	1.05	0.38	1.8735	1.0755	0.6543	0.3071	0.24	1	1.1	884.5	399.755	15	0	50	:Wheat Germ Agglutinin (Isolectin 2); domain 1
3.90.1300	0.376	0.1135	0.295	0.11	0.21	0.056	0.2832	0.1161	0.48	1	1.2	3954.44	1537.6	0	0	50	:Amidase signature (AS) enzymes
2.30.40	0.338	0.017	0.34	0.02	0.259	0.011	0.4073	0.0204	0	2	2.46939	39.25	35.13	5	0	49	:Urease, subunit C; domain 1
3.40.1160	0.724	0.394	0.72	0.35	0.501	0.273	0.5949	0.4223	1.83673	1	1.85714	1390.88	559.87	0	0	49	:Carbamate kinase
1.20.1370	0.2755	0.0395	0.28	0.04	0.258	0.0365	0.3197	0.0651	1.41667	2	2	64.125	76.145	0	0	48	:Hemocyanin, N-terminal domain
3.40.1180	1.476	0.2955	1.26	0.27	1.073	0.2015	1.212	0.5229	0.791667	1	1.97917	941	360.85	4	0	48	:Undecaprenyl pyrophosphate synthetase
3.30.50	0.7345	0.1695	0.665	0.125	0.8715	0.196	0.41185	0.0998	0	1	1.22917	261.312	127.99	1	0	48	:Erythroid Transcription Factor GATA-1; Chain A
2.10.10	0.4	0.071	0.4	0.07	0.604	0.109	0.2732	0.083	0.106383	1	1	99.875	54.06	0	0	47	:Seminal Fluid Protein PDC-109 (Domain B)
3.90.176	0.591	0.223	0.575	0.205	0.4345	0.1645	0.53175	0.1605	0.195652	1.56522	1.65217	412.125	239.585	0	0	46	:Toxin ADP-ribosyltransferase; Chain A, domain 1
3.90.540	0.8935	0.1915	0.715	0.105	0.7875	0.151	0.38265	0.0706	0	1	1.3913	321	188.28	0	0	46	:Colicin E7 immunity protein; Chain B, fragment: Endonuclease domain
2.60.210	1.201	0.318	0.8	0.27	1.034	0.306	0.6201	0.1759	0	1	1.75556	383	181.69	4	0	45	:Apoptosis, Tumor Necrosis Factor Receptor Associated Protein 2; Chain A
1.10.1040	0.318	0.118	0.32	0.12	0.342	0.081	0.3227	0.1799	0.755556	1	1.26667	1200.38	434.48	0	0	45	:N-(1-d-carboxylethyl)-l-norvaline Dehydrogenase; domain 2
2.70.100	0.213	0.038	0.21	0.03	0.122	0.022	0.3257	0.1308	0.644444	1	1.82222	568.375	132.7	0	0	45	:1,4-Beta-D-Glucan Cellobiohydrolase I; Chain A
6.10.140	0.4825	0.125	0.485	0.125	0.693	0.172	0.28335	0.12745	0.0454545	1	1.31818	348.938	162.4	5	1	44	:Helix Hairpins
1.20.1220	0.561	0.031	0.55	0.03	0.4835	0.0275	0.38515	0.1102	0.727273	1	1.70455	164.562	139.085	0	0	44	:Malate Synthase G; Chain: A; Domain 4
1.10.840	0.352	0.045	0.35	0.05	0.244	0.031	0.349	0.0526	0.744186	2	3.02326	71.75	47.1	0	0	43	:Son of Sevenless (SoS) protein; Chain S, domain 2
3.40.367	0.422	0.075	0.42	0.07	0.287	0.05	0.4024	0.0692	2.2093	2	2	1064.38	170.3	0	0	43	:Hexokinase; domain 1
1.20.840	0.342	0.066	0.29	0.09	0.222	0.043	0.3025	0.2273	2	1.46512	5.76744	4569.75	928.12	0	0	43	:Methyl-coenzyme M Reductase; Chain B, domain 2
1.20.140	1.615	0.601	1.19	0.55	1.273	0.54	0.6715	0.2005	0.162791	1.18605	1.62791	1107.25	350.42	11	1	43	:Butyryl-CoA Dehydrogenase, subunit A; domain 3
3.90.940	0.626	0.145	0.61	0.14	0.665	0.14	0.4015	0.1566	0	1	1	1311	260.41	1	0	43	:Eukaryotic RPB6 RNA polymerase subunit
1.10.1420	0.4575	0.1785	0.46	0.18	0.385	0.159	0.37105	0.12645	0	1.47619	1.52381	665.812	386.155	0	0	42	:MutS, DNA mismatch repair protein; Chain A, domain 3
1.10.1060	0.5795	0.103	0.43	0.145	0.5085	0.0885	0.2773	0.0717	4.11905	1	1	694.562	287.95	0	0	42	:Fumarate Reductase Iron-sulfur Protein; Chain B, domain 2
3.90.340	1.907	0.401	0.89	0.08	1.511	0.309	2.9725	1.9744	2.29268	4	4.36585	205.625	147.05	7	1	41	:Nitric Oxide Synthase; Chain A, domain 1
3.90.1110	3.01	0.055	1.91	0.17	2.326	0.043	4.9746	0.1327	0	1.02439	1.26829	175.625	516.27	26	0	41	:Dna-directed Rna Polymerase Ii 140kd Polypeptide; Chain: B; domain 3
3.40.140	0.746	0.245	0.62	0.1	0.567	0.186	0.3737	0.0712	0.0731707	1	1.60976	1371.12	352.58	1	0	41	:Cytidine Deaminase; domain 2
1.10.275	0.433	0.212	0.43	0.21	0.377	0.183	0.2312	0.1364	0.292683	1	1.17073	391	90.72	0	0	41	:Fumarase C; Chain B, domain 1
1.10.60	0.4	0.037	0.4	0.04	0.52	0.058	0.3633	0.0585	0.0731707	1	1.19512	118.5	81.79	0	0	41	:Diphtheria Toxin Repressor; domain 2
2.40.440	0.241	0.095	0.24	0.09	0.205	0.082	0.224	0.1486	0.536585	1	1.19512	52.375	48.57	0	0	41	:L,D-transpeptidase catalytic domain-like
1.10.468	0.237	0.0525	0.24	0.05	0.201	0.042	0.17055	0.07515	1	1.85	1.85	1051.5	400.755	0	0	40	:Photosynthetic Reaction Center, subunit C; domain 2
1.10.1030	0.261	0.011	0.26	0.01	0.221	0.011	0.22845	0.03695	0	1	1	62.375	32.775	0	0	40	:Carbamoyl Phosphate Synthetase; Chain A, domain 4
1.20.80	0.475	0.083	0.475	0.085	0.44	0.0835	0.35125	0.1295	0.025	1	1.05	351.438	108.805	0	0	40	:Acyl-CoA Binding Protein
2.170.190	0.501	0.1545	0.485	0.14	0.5165	0.166	0.38285	0.12515	0	1	1.65	499.062	117.535	0	0	40	:Molybdopterin biosynthesis moeA protein; domain 3
1.20.870	1.133	0.218	1.09	0.16	0.822	0.149	0.6184	0.1733	0.0512821	2	3.71795	349.375	207.9	0	0	39	:Son of sevenless (SoS) protein; Chain S, domain 1
3.80.20	0.708	0.241	0.63	0.16	0.538	0.176	0.4287	0.1245	0.948718	1.02564	1.53846	829.625	248.72	3	0	39	:24 nucleotide stem-loop, u2 snrnp hairpin iv. U2 a'; Chain A
1.10.1280	0.457	0.023	0.3	0.02	0.299	0.014	0.3427	0.1221	0.205128	1	1.12821	255.375	109.4	0	0	39	:di-copper center containing domain from catechol oxidase
2.30.120	0.482	0.169	0.48	0.17	0.572	0.206	0.1459	0.0343	0	1	1.05128	92.25	30.79	0	0	39	:Penicillin G acylase, beta-roll domain
2.40.220	0.257	0.027	0.26	0.03	0.26	0.027	0.1771	0.0822	0	1	1.05128	32.125	24.23	0	0	39	:Intramolecular trans-sialidase; domain 3
3.75.10	0.459	0.176	0.46	0.18	0.289	0.15	0.4911	0.1761	0.410256	1	1.89744	506.75	1555.4	0	0	39	:L-arginine/glycine Amidinotransferase; Chain A
1.10.132	0.7145	0.1235	0.67	0.12	0.6495	0.0835	0.58435	0.162	0.473684	1.13158	1.34211	1662.62	547.075	0	0	38	:Topoisomerase I; Chain A, domain 4
1.10.1400	0.617	0.064	0.62	0.06	0.498	0.052	0.44955	0.13135	0.0263158	1	1.13158	416.812	239.22	0	0	38	:Penicillin amidase (Acylase) alpha subunit, N-terminal domain
1.10.1620	1.2125	0.015	0.84	0.02	1.982	0.0245	0.31625	0.06245	0	1	1.97368	29.9375	24.135	0	0	38	:Atp Synthase Epsilon Chain; Chain: I;
1.20.990	0.297	0.03	0.3	0.03	0.266	0.027	0.3302	0.1203	1.08108	1	1.10811	53.875	37.12	0	0	37	:NADPH-cytochrome p450 Reductase; Chain A, domain 3
2.40.240	0.8735	0.117	0.78	0.09	0.835	0.137	0.3993	0.058	0.0833333	1.47222	1.97222	1263.62	204.165	0	0	36	:Ribosomal Protein L25; Chain P
2.160.20	0.324	0.1095	0.325	0.11	0.1945	0.063	0.25955	0.0688	0	1.02778	1.41667	6982.19	1858.75	1	1	36	:Pectate Lyase C-like
3.40.1510	0.514	0.2005	0.51	0.195	0.4365	0.1715	0.32355	0.14185	0.0555556	1	1.52778	255	71.86	6	0	36	:Hut operon positive regulatory protein HutP
2.10.60	1.2665	0.4225	1.23	0.44	1.5	0.5645	0.53925	0.11135	0.527778	1	1.66667	903.75	353.95	5	0	36	:CD59
2.20.110	0.6415	0.226	0.505	0.075	0.735	0.2625	0.2325	0.06145	0	1	1.44444	148.375	55.76	1	0	36	:Histone H3 K4-specific methyltransferase SET7/9 N-terminal domain
3.30.457	0.365	0.087	0.365	0.085	0.4135	0.0955	0.2228	0.1141	0	1	1	90.4375	33.635	0	0	36	:Copper Amine Oxidase; Chain A, domain 1
3.90.400	0.573	0.307	0.575	0.31	0.817	0.4635	0.47575	0.2904	0.305556	1	1.02778	220	150.52	0	0	36	:Oligo-1,6-glucosidase; domain 2
2.60.11	2.633	0.074	1.25	0.27	2.668	0.082	0.4056	0.0437	2.22857	1	1	48.875	77.07	29	0	35	:Cytochrome C Oxidase; Chain F
3.30.1450	0.409	0.114	0.41	0.11	0.443	0.128	0.3408	0.178	0	1	1.31429	567.125	583.8	4	3	35	:Beta-lactamase Inhibitory Protein; Chain:B, domain 1
3.30.1500	0.613	0.246	0.59	0.09	0.494	0.164	0.4952	0.2165	0.942857	1	2.28571	469.5	177.35	3	3	35	:Heme-binding Protein A; Chain: A;
3.40.470	1.091	0.425	0.62	0.12	0.803	0.321	0.4053	0.1372	0.0857143	1	1.42857	1667.5	240.29	3	0	35	:Uracil-DNA Glycosylase, subunit E
1.10.418	0.714	0.292	0.53	0.15	0.671	0.268	0.4251	0.1893	0	1	1.68571	523.5	284.39	1	0	35	:Actin-binding Protein, T-fimbrin; domain 1
1.10.1160	0.555	0.033	0.55	0.03	0.606	0.05	0.3116	0.0772	0.8	1	1.02857	221.625	44.68	0	0	35	:Glutamyl-tRNA Synthetase; domain 2
3.60.40	0.635	0.204	0.6	0.185	0.4095	0.1335	0.617	0.1849	0.441176	1	2.73529	856	360	1	0	34	:Phosphatase 2c; domain 1
3.10.680	0.2015	0.0265	0.2	0.025	0.158	0.0205	0.0935	0.0825	3.97059	1	1.41176	88.5625	41	0	0	34	:Photosystem II CP47 reaction center protein
1.20.810	0.57	0.072	0.49	0.04	0.345	0.043	0.4228	0.1162	4.36364	1	1	226.25	135.1	0	0	33	:Cytochrome Bc1 Complex; Chain C
2.10.50	0.627	0.18	0.58	0.13	0.923	0.267	0.2731	0.0988	0	1	1.0303	154.875	251.68	0	0	33	:Tumor Necrosis Factor Receptor, subunit A; domain 2
3.30.1140	0.802	0.172	0.8	0.17	0.779	0.152	0.4581	0.1449	0.030303	1	1	327	80.86	0	0	33	:Ribosomal protein S3 C-terminal domain
3.90.120	0.505	0.054	0.5	0.05	0.504	0.047	0.5259	0.1435	0.121212	1	1	203.75	188.09	0	0	33	:DNA Methylase; Chain A, domain 2
3.90.76	0.184	0.011	0.18	0.01	0.166	0.01	0.0178	0.0076	0.818182	1	1	39.875	21.08	0	0	33	:Dipeptide-binding Protein; domain 1
2.20.210	0.602	0.184	0.605	0.185	0.888	0.268	0.35955	0.1288	0.03125	2	2.09375	41.6875	83.01	0	0	32	:ubp-family deubiquitinating enzyme fold
2.170.130	0.5015	0.3305	0.505	0.3	0.492	0.3475	0.2776	0.25445	0.5	1	1.25	426.312	437.745	5	0	32	:Ferric Hydroxamate Uptake Protein; Chain A, domain 1
1.10.1170	0.898	0.0535	0.87	0.085	0.911	0.0545	0.3651	0.0392	0.8125	1	1	365.812	261.595	2	0	32	:Inhibitor Of Apoptosis Protein (2mihbC-IAP-1); Chain A
3.10.290	0.6895	0.2685	0.69	0.27	0.718	0.2825	0.38855	0.10625	0	1	1.3125	132	51.575	0	0	32	:Structural Genomics Hypothetical 15.5 Kd Protein In mrcA-pckA Intergenic Region; Chain A
3.90.800	0.44	0.0445	0.44	0.045	0.422	0.0425	0.3771	0.14985	0.03125	1	1	356.812	141.09	0	0	32	:Glutamyl-tRNA Synthetase; domain 3
2.10.220	1.095	0.335	1.09	0.28	1.09	0.292	0.394	0.1282	0.612903	1	1.19355	877.875	466.47	7	1	31	:Hormone Receptor, Insulin-like Growth Factor Receptor 1; Chain A domain 2
2.40.170	0.742	0.276	0.74	0.28	0.402	0.152	0.5238	0.1136	1.48387	1	1.83871	472.25	299.6	1	0	31	:Maltoporin; Chain A
1.10.1130	0.24	0.02	0.24	0.02	0.147	0.012	0.2885	0.0719	1.67742	1	1.06452	190.25	146.5	0	0	31	:Flavocytochrome C3; Chain A, domain 2
1.10.45	0.247	0.036	0.25	0.04	0.367	0.053	0.1388	0.0914	0.935484	1	1	105.875	26.69	0	0	31	:Vanillyl-alcohol Oxidase; Chain A, domain 4
3.30.280	0.482	0.006	0.48	0.01	0.482	0.006	0.2274	0.0221	0	1	1	19.875	9	0	0	31	:Urease; subunit A
3.90.1100	1.366	0.0245	1.355	0.045	0.8515	0.013	1.03325	0.3735	0.566667	3	3.13333	595.312	281.85	0	0	30	:Rna Polymerase Beta Subunit; Chain: C,domain 2
3.30.810	0.9025	0.1105	0.865	0.08	0.771	0.0995	0.61785	0.2164	0.7	1	4.1	804.625	304.65	2	0	30	:Phosphatidylinositol Phosphate Kinase Iibeta; Chain: A, domain 2
1.10.1020	0.382	0.055	0.38	0.055	0.382	0.055	0.27275	0.09515	0.966667	1	1	175.438	119.27	0	0	30	:Adenine-specific Methyltransferase; domain 2
2.30.150	0.6795	0.02	0.68	0.02	0.866	0.0255	0.41205	0.1602	0	1	1	36.125	50.77	0	0	30	:Rna Polymerase Beta Subunit; Chain: C, domain 4
2.60.20	0.4205	0.11	0.42	0.095	0.4465	0.1225	0.30265	0.08855	0	1	1.26667	330.562	230.345	0	0	30	:Gamma-B Crystallin; domain 1
3.40.440	0.58	0.042	0.58	0.04	0.464	0.034	0.355	0.1459	1.27586	2	2	252.125	121.31	0	0	29	:Adenylosuccinate Synthetase; Chain A, domain 1
1.10.167	0.935	0.411	0.74	0.23	0.696	0.168	0.6668	0.2837	0.206897	1.58621	2.13793	1748.12	1319.29	2	1	29	:Regulator of G-protein Signalling 4; domain 2
1.10.274	0.596	0.35	0.6	0.35	0.55	0.3	0.5435	0.3187	0.0689655	1	1.62069	4167.25	1725.84	8	0	29	:Enzyme I; Chain A, domain 2
1.20.1540	0.91	0.153	0.91	0.15	0.703	0.115	0.5376	0.1052	0.931034	1	1.55172	315.75	134.88	1	0	29	:Rhomboid-like fold
3.60.120	1.005	0.129	1.01	0.13	0.581	0.076	0.6423	0.1501	0.689655	1	2.2069	1348.88	217.6	1	0	29	:Anthranilate synthase
3.90.1740	1.214	0.167	1.12	0.13	0.882	0.122	0.6927	0.1241	0.758621	1	3.24138	340.75	177.25	1	0	29	:2',3'-cyclic nucleotide 3'-phosphodiesterase fold
2.170.260	0.564	0.103	0.56	0.11	0.554	0.114	0.3728	0.0862	0.0689655	1	2.51724	1183.75	413.78	0	0	29	:paz domain
3.30.250	0.532	0.07	0.53	0.07	0.707	0.088	0.2969	0.0918	0	1	1	140.875	55.05	0	0	29	:Rec A Protein; domain 2
3.60.90	0.904	0.331	0.49	0.06	0.577	0.184	0.979	0.6027	0.586207	1	3.72414	768.5	219.9	0	0	29	:S-adenosylmethionine decarboxylase
3.90.170	0.672	0.053	0.67	0.05	0.536	0.042	0.5111	0.1961	1.27586	1	1	215.75	117.55	0	0	29	:Adenylosuccinate Synthetase; Chain A, domain 3
1.10.140	1.5955	0.0795	1.58	0.07	1.5645	0.0775	2.2958	0.22095	0.785714	1	1	113.688	106.61	3	0	28	:MET Apo-Repressor, subunit A
1.10.300	0.4035	0.0655	0.405	0.065	0.4035	0.0655	0.4103	0.1032	0.642857	1	1	108.25	68.165	1	0	28	:Adenylosuccinate Synthetase, subunit A; domain 2
2.30.36	0.669	0.1755	0.62	0.12	2.274	0.613	0.38915	0.10755	0.535714	1	2.03571	354.688	208.295	1	0	28	:Actin; Chain A, domain 2
1.10.240	0.5555	0.1025	0.55	0.1	0.565	0.123	0.3192	0.1162	0.321429	1	1.25	467.125	215.055	0	0	28	:Tyrosyl-Transfer RNA Synthetase
1.10.3420	0.578	0.1065	0.575	0.105	0.498	0.093	0.35185	0.1493	1	1	1.75	391.875	199.235	0	0	28	:putative ntp pyrophosphohydrolase like fold
3.10.330	0.3785	0.015	0.38	0.015	0.5565	0.0285	0.42535	0.0432	0.0357143	1	1.42857	128.875	80.015	0	0	28	:Vcp-like ATPase; Chain A, domain 2
3.30.1880	1.07	0.0925	0.305	0.105	1.4135	0.0905	0.78655	0.09955	0	1	2.42857	215.125	198.555	0	0	28	:protein ne1242 fold
3.30.800	0.54	0.0565	0.535	0.04	0.434	0.0445	0.4454	0.1673	0.785714	1	1.96429	97.75	60.185	0	0	28	:Phosphatidylinositol Phosphate Kinase II Beta
3.90.260	1.183	0.1355	0.97	0.08	0.7665	0.0775	0.7144	0.08555	0	1	1.78571	1370	459.6	0	0	28	:Coagulation Factor XIII; Chain A, domain 2
1.10.1510	0.227	0.021	0.22	0.02	0.236	0.021	0.0796	0.0569	0	1	1.22222	51.625	40.44	0	0	27	:Hypothetical Protein Yqey; Chain: A; domain1
2.30.110	0.275	0.054	0.28	0.06	0.25	0.049	0.2009	0.063	1	1	1	35.125	49.16	0	0	27	:Pnp Oxidase; Chain A
3.90.1720	0.463	0.043	0.45	0.03	0.389	0.035	0.2551	0.0366	0	1	1.7037	111.375	48.2	0	0	27	:endopeptidase fold (from Nostoc punctiforme)
3.40.1470	0.3975	0.0795	0.4	0.08	0.355	0.073	0.29985	0.0786	0	1	1.15385	49	107.02	3	0	26	:Bifunctional carbon monoxide dehydrogenase/acetyl-coa synthase(codh/acs), Chain M, domain 5
3.30.920	0.561	0.1365	0.535	0.115	0.478	0.098	0.40675	0.1257	0	1	1.07692	447.75	310.61	1	0	26	:Metal Transport, Frataxin; Chain A
1.10.579	0.532	0.222	0.46	0.16	0.404	0.1485	0.55615	0.24485	0.884615	1	1	318.5	216.945	0	0	26	:DNA Cyclobutane Dipyrimidine Photolyase, subunit A; domain 3
1.20.1180	0.3575	0.0765	0.36	0.08	0.451	0.0965	0.18185	0.03805	0.230769	1	1	101.938	108.16	0	0	26	:Udp N-acetylglucosamine O-acyltransferase; Domain 2
3.30.1540	0.287	0.124	0.285	0.125	0.2915	0.1255	0.22705	0.18235	0.846154	1	1.03846	79.5	28.21	0	0	26	:formyl-coa transferase, domain 3
3.30.720	0.4685	0.0705	0.465	0.065	0.438	0.0655	0.392	0.08055	0	1	3	135.188	93.73	0	0	26	:Signal recognition particle alu RNA binding heterodimer, srp9/1
1.10.1520	1.178	0.077	1.17	0.08	0.988	0.063	0.5498	0.0633	0.16	1	1	257.375	75.38	0	0	25	:Ribonuclease iii, N-terminal Endonuclease Domain; Chain A
1.10.439	0.4	0.047	0.4	0.05	0.335	0.039	0.4511	0.0396	0.28	1	1.32	167.5	51.25	0	0	25	:Penicillin Amidohydrolase; domain 1
3.30.1180	0.427	0.078	0.42	0.03	0.341	0.066	0.3427	0.0991	0	1	1.8	329.125	63.37	0	0	25	:Hypothetical Protein Tm841; Chain: A;domain 3
3.30.740	0.778	0.191	0.45	0.08	0.836	0.219	0.2817	0.0732	0	1	1.24	126.125	61.53	0	0	25	:Protein Inhibitor Of Neuronal Nitric Oxide Synthase
3.40.1120	0.362	0.012	0.36	0.01	0.272	0.009	0.2035	0.0373	0	1	1	136.25	23.9	0	0	25	:Ribosomal protein L15e
6.10.130	0.287	0.047	0.29	0.04	0.507	0.083	0.1896	0.1367	0	1	1	34.25	30.38	0	0	25	:GTP Cyclohydrolase I; Chain A, domain 1
3.90.25	0.607	0.0945	0.61	0.065	0.544	0.0845	0.23205	0.0312	1.5	2.16667	2.20833	48.9375	51.955	0	0	24	:UDP-galactose 4-epimerase; domain 1
1.10.3520	0.788	0.0615	0.79	0.06	0.6025	0.046	0.4242	0.09415	1.125	1	1.54167	128.125	154.165	0	0	24	:Glycolipid transfer protein, GLTP
1.20.1300	0.56	0.034	0.56	0.03	0.547	0.0265	0.2421	0.10305	1.95833	1	1.08333	74.375	108.195	0	0	24	:3 helical TM bundles of succinate and fumarate reductases
2.170.210	0.8895	0.2955	1.06	0.4	0.776	0.227	0.4924	0.24405	0	1	1.5	153.562	114.08	0	0	24	:Dna Repair Protein Xrcc4; Chain: A, domain 1
3.30.1650	0.645	0.079	0.645	0.08	0.5155	0.0565	0.2428	0.03445	0.25	1	1	166.188	166.76	0	0	24	:Bifunctional carbon monoxide dehydrogenase/acetyl-coa synthase(codh/acs), Chain M, domain 3
3.40.970	0.5975	0.11	0.595	0.11	0.627	0.1155	0.24415	0.0476	1	1	1	109.25	39.445	0	0	24	:Ribonuclease HI; Chain A
3.90.1430	0.738	0.1235	0.735	0.125	0.714	0.1195	0.3225	0.03325	0	1	1	66.875	67.52	0	0	24	:Yeast translation eEF2 (G' domain)
3.40.570	0.534	0.207	0.37	0.09	0.343	0.13	0.8465	0.4457	0.173913	1	2.6087	915	300.2	1	0	23	:Extracellular Endonuclease; Chain A
3.30.1370	0.634	0.02	0.63	0.02	0.724	0.023	0.2437	0.0486	0.0434783	1	1.08696	101.625	73.61	0	0	23	:Ribosomal Protein S8; Chain: A, domain 1
1.20.1120	1.316	0.115	1.03	0.135	0.807	0.0745	2.4495	1.5833	0.0454545	1.86364	2.77273	1201	422.25	3	0	22	:Clostridium botulinum neurotoxin B, \coiled-coil\" domain"
3.30.890	0.591	0.058	0.595	0.06	0.732	0.072	0.3206	0.09715	0.136364	1	1	166.25	32.48	1	0	22	:Methyl-cpg-binding Protein 2; Chain A
2.115.10	0.217	0.048	0.215	0.05	0.1255	0.0275	0.22045	0.0452	1.63636	1	1	40.8125	52.35	0	0	22	:Tachylectin-2; Chain A
3.90.220	0.4055	0.204	0.405	0.185	0.3205	0.1615	0.20395	0.13905	0	1	1	135.875	65.035	0	0	22	:Adenine-n6-DNA-methyltransferase TaqI; Chain A, domain 2
2.60.470	0.947	0.075	0.95	0.07	0.735	0.058	0.4446	0.0736	1	4	4	75.125	67.06	0	0	21	:Acid-sensing ion channels like fold
4.10.80	0.388	0.016	0.39	0.02	0.678	0.029	0.2965	0.0438	0	1	1	31.375	35.4	2	0	21	:Rhinovirus 14, subunit 4
3.40.1110	0.75	0	0.75	0	0.546	0	0.6929	0.0001	0.190476	1	1	18.375	34.42	0	0	21	:Calcium-transporting ATPase, cytoplasmic domain N
1.20.1110	0.982	0	0.98	0	0.573	0	0.4714	0.0001	1.65	3	3	51.125	38.4	4	0	20	:Calcium-transporting ATPase, transmembrane domain
2.40.37	0.2755	0.0255	0.275	0.025	0.2295	0.021	0.2986	0.1202	1	2	2	90.3125	36.08	0	0	20	:Lyase, Ornithine Decarboxylase; Chain A, domain 1
6.20.50	0.584	0.3795	0.35	0.16	0.9555	0.654	0.19335	0.16965	0.5	1	1.1	374.562	228.405	1	0	20	:N-terminal domain of TfIIb
1.10.3430	0.78	0.1055	0.765	0.08	0.4745	0.0635	0.5379	0.1941	0.25	1	4.45	262.5	187.65	0	0	20	:Ammonium transporter fold
3.40.920	0.9665	0.022	0.96	0.02	0.7025	0.016	0.4423	0.03315	1	1	1	88.375	46.695	0	0	20	:Pyruvate-ferredoxin Oxidoreductase; domain 3
3.90.480	0.338	0.041	0.34	0.04	0.286	0.033	0.5355	0.2531	1	2	2.78947	273.375	89.23	0	0	19	:Sulfite Reductase Hemoprotein; domain 2
2.110.10	0.616	0.085	0.62	0.08	0.466	0.059	0.4225	0.0954	0	1	1.26316	246.875	95.65	0	0	19	:Hemopexin
2.170.15	1.389	0.2425	1.335	0.21	1.0535	0.164	0.4882	0.0982	0.222222	1.77778	2.72222	160.25	154.905	0	0	18	:Proaerolysin; Chain A, domain 3
1.10.2030	0.9555	0.4415	0.895	0.23	1.2945	0.644	0.59805	0.2301	0.5	1	2.11111	729.188	356.115	5	0	18	:Anthrax toxin lethal factor, domain 3, chain A
1.10.268	0.644	0.0395	0.645	0.04	0.6455	0.0395	0.39505	0.05145	0	1	1.83333	112.875	60.495	0	0	18	:Topoisomerase; domain 3
2.60.60	0.5905	0.1755	0.52	0.04	0.5	0.152	0.5982	0.26815	0	1	3.38889	306.625	124.39	0	0	18	:Lipoxygenase-1
3.90.245	0.419	0.1185	0.42	0.105	0.2655	0.0755	0.45515	0.13835	0.888889	1	2.33333	611.688	234.25	0	0	18	:Inosine-uridine Nucleoside N-ribohydrolase; Chain A
3.90.320	0.539	0.0305	0.54	0.03	0.3715	0.021	0.54225	0.10145	1.05556	1	4.5	90.4375	55.6	0	0	18	:Lambda Exonuclease; Chain A
2.70.20	1.407	0.185	1.29	0.23	1.235	0.16	1.3707	0.6223	0.117647	2	2.88235	269.125	148.53	2	0	17	:Topoisomerase I; domain 3
3.30.1520	0.726	0.367	0.67	0.24	0.62	0.305	0.4293	0.1001	0.117647	1.82353	1.88235	832.375	236.7	0	0	17	:PX Domain
1.10.800	0.947	0.012	0.95	0.01	0.606	0.008	0.3376	0.0167	0.588235	1	1	169.75	86.6	3	0	17	:Phenylalanine Hydroxylase
1.10.290	0.457	0.124	0.42	0.09	0.422	0.113	0.4743	0.1919	0.588235	1	1.94118	241.25	97.48	1	0	17	:Topoisomerase I; domain 4
1.10.720	0.487	0.061	0.46	0.05	0.704	0.097	0.4383	0.0744	0.176471	1	1.82353	354.125	87.52	0	0	17	:Transcription Termination Factor Rho, Rna-binding Domain; Chain A, Domain 1
1.20.1440	0.692	0.094	0.68	0.08	0.614	0.081	0.573	0.0868	0	1	1.29412	439	173.31	0	0	17	:de novo design (two linked rop proteins)
3.10.320	0.418	0.078	0.42	0.08	0.447	0.082	0.2535	0.0667	0.529412	1	1.41176	176.75	53.75	0	0	17	:Class II Histocompatibility Antigen, M Beta Chain; Chain B, domain 1
3.30.10	0.532	0.097	0.52	0.08	0.659	0.151	0.3188	0.0714	0.0588235	1	1.23529	190.625	119.28	0	0	17	:Trypsin Inhibitor V; Chain A
1.10.1760	0.6895	0.0105	0.69	0.01	0.54	0.0095	0.31155	0.02135	0	1	1.1875	182.312	74.22	0	0	16	:Arp2/3 complex 21 kDa subunit ARPC3
1.10.3290	0.558	0.0755	0.52	0.05	0.3895	0.0535	0.4688	0.09185	1.375	1	1.8125	268.812	80.95	0	0	16	:Fic-like fold
1.20.1090	0.77	0.1845	0.59	0.07	0.571	0.1395	0.58575	0.1691	1.375	1	1.75	643.625	182.845	0	0	16	:Dehydroquinate synthase-like, alpha domain
1.20.245	0.2265	0.026	0.215	0.02	0.1395	0.0155	0.37635	0.0901	0	1	1.6875	129.062	107.55	0	0	16	:Lipoxygenase-1; domain 5
3.30.110	0.57	0.1365	0.57	0.12	0.636	0.1515	0.4439	0.2393	0.1875	1	2.0625	432.438	124.12	0	0	16	:Translation Initiation Factor IF3
3.30.1460	0.514	0.0275	0.515	0.025	0.453	0.0245	0.2858	0.04555	0	1	1	52.6875	15.79	0	0	16	:Yope Regulator; Chain: A,
3.90.740	0.8215	0.1305	0.82	0.13	0.635	0.092	0.5415	0.1049	0.125	1	1.5	710.188	318.135	0	0	16	:Isoleucyl-tRNA Synthetase; domain 2
3.30.410	0.202	0.031	0.2	0.03	0.165	0.025	0.126	0.0439	0.333333	3	4.86667	106.375	35.94	0	0	15	:Cholesterol Oxidase; domain 2
3.90.199	0.489	0.012	0.49	0.01	0.338	0.008	0.4972	0.1404	0.8	2.93333	4.53333	104	15.1	0	0	15	:Topoisomerase II; domain 5
3.30.900	1.081	0.296	1.01	0.17	0.809	0.215	0.6191	0.2741	0	1	1.86667	629.625	137.63	3	1	15	:Cell Cycle, Spindle Assembly Checkpoint Protein; Chain A
1.10.3730	0.304	0.042	0.3	0.04	0.298	0.036	0.2675	0.0709	0.0666667	1	1	118.5	66.74	0	0	15	:ProC C-terminal domain-like fold
2.40.250	0.659	0.061	0.66	0.06	0.585	0.051	0.7384	0.2364	0.0666667	1	2	83.625	71.9	0	0	15	:Polyomavirus Enhancer Binding Protein 2; Chain: A;
3.30.1130	0.407	0.035	0.41	0.03	0.372	0.032	0.3861	0.0235	0.866667	1	1	55.875	36.83	0	0	15	:GTP Cyclohydrolase I, domain 2
3.90.182	0.428	0.097	0.41	0.12	0.296	0.075	0.3965	0.0906	0	1	3.53333	1750.25	432.13	0	0	15	:Toxin - Anthrax Protective Antigen; domain 1
6.10.10	0.49	0.029	0.49	0.03	0.848	0.05	0.1618	0.0711	0.533333	1	1.06667	28.875	18.87	0	0	15	:Helicase, Ruva Protein; domain 3
3.30.412	0.3495	0.045	0.35	0.045	0.2745	0.0355	0.3445	0.0817	0.142857	2	2	53.8125	69.97	0	0	14	:Proaerolysin; Chain A, domain 2
1.10.2090	0.7335	0.288	0.38	0.035	0.6135	0.2415	0.1903	0.05865	1	1	2.14286	110.438	59.805	1	0	14	:orange carotenoid protein, domain 2
3.90.10	0.46	0.031	0.46	0.03	0.445	0.03	0.30945	0.086	1.07143	1	1	57.75	43.11	1	0	14	:Cytochrome C3
2.60.260	0.6735	0.2065	0.64	0.175	0.7585	0.249	0.30365	0.1201	0	1	1.21429	105.188	56.535	0	0	14	:HSP40/DNAj peptide-binding domain
3.30.2050	0.263	0.025	0.26	0.02	0.5375	0.051	0.14265	0.0635	0	1	1	21.6875	21.035	0	0	14	:photosynthetic oxygen evolving center fold
3.40.1340	0.6725	0.074	0.675	0.075	0.574	0.062	0.45455	0.1039	0	1	1	300.5	134.6	0	0	14	:Dna-directed Rna Polymerases I, Ii, And Iii 27 Kd Polypeptide; Chain: A; domain 1
3.40.250	0.5185	0.0845	0.515	0.085	0.417	0.0455	0.42125	0.0578	0.214286	1	3.21429	454.875	207.345	0	0	14	:Oxidized Rhodanese; domain 1
3.40.91	0.5765	0.048	0.575	0.055	0.3595	0.03	0.4591	0.05345	0	1	1.92857	136.25	164.4	0	0	14	:Restriction Endonuclease
3.90.175	1.258	0.095	1.065	0.285	0.922	0.0725	0.8211	0.3615	0.714286	1	1.71429	178.5	131.43	0	0	14	:Diphtheria Toxin; domain 1
3.90.1760	0.787	0.0385	0.79	0.035	0.639	0.031	0.2712	0.02995	0.5	1	1	189.75	175.555	0	0	14	:Adenylylcyclase toxin fold
4.10.110	0.292	0.0995	0.29	0.095	0.5515	0.188	0.12275	0.1019	0	1	1.07143	31.9375	5.625	0	0	14	:Spasmolytic Protein; domain 1
6.20.60	0.2965	0.003	0.3	0	0.644	0.006	0.3727	0.0133	0	1	1.14286	57.375	24.81	0	0	14	:Rubrerythrin, domain 2
1.20.1420	0.587	0.205	0.45	0.07	0.423	0.149	0.6565	0.3993	2.84615	2	2.38462	160	106.08	1	0	13	:A middle domain of Talin 1
3.30.342	0.547	0.035	0.55	0.04	0.454	0.029	0.395	0.136	0	2	2	202.875	57.74	0	0	13	:DNA Polymerase; Chain A, domain 1
2.170.150	1.338	0.575	0.85	0.29	1.338	0.512	0.5733	0.0897	1.23077	1.15385	1.46154	468.5	132.88	4	0	13	:Metal Binding Protein, Guanine Nucleotide Exchange Factor; Chain A
1.10.3380	0.692	0.242	0.45	0.18	0.589	0.207	0.562	0.2308	0	1.07692	1.46154	623.75	166.17	3	0	13	:Sec63 N-terminal domain-like fold
1.10.4080	1.039	0.274	0.99	0.14	0.645	0.173	0.6941	0.1068	0.692308	1	2.84615	537.25	353.1	1	0	13	:ADP-ribosylglycohydrolase fold
3.30.2020	1.069	0.025	0.41	0.03	1.086	0.025	0.4031	0.0289	0	1	1	45.125	23.99	0	0	13	:NE0471 N-terminal domain-like
3.40.395	0.463	0.06	0.46	0.06	0.329	0.038	0.2981	0.0313	0	1	2	198.25	168.26	0	0	13	:Adenoviral Proteinase; Chain
1.10.441	0.2255	0.019	0.225	0.015	0.2125	0.018	0.09835	0.04085	0	2	2	102.25	39.265	0	0	12	:Phosphomannose Isomerase; domain 2
1.10.460	0.448	0.0435	0.45	0.04	0.3585	0.036	0.3382	0.0711	0.666667	2	2	364.625	237.625	0	0	12	:Topoisomerase I; domain 2
3.30.2240	0.585	0.0495	0.585	0.05	0.683	0.058	0.33615	0.13405	0.166667	2	2	31.9375	37.775	0	0	12	:mRNA decapping enzyme DcpS N-terminal fold
3.40.366	0.5335	0.024	0.535	0.025	0.3705	0.0225	0.33925	0.04825	0.333333	2	2	1553.25	231.96	0	0	12	:Malonyl-Coenzyme A Acyl Carrier Protein; domain 2
3.30.2350	0.815	0.067	0.815	0.05	0.6125	0.059	0.60515	0.2149	0.166667	1	1.5	752.812	505.42	3	0	12	:Pseudouridine synthase
1.20.1600	0.761	0.0405	0.765	0.04	0.4405	0.023	0.39645	0.1547	0.0833333	1	2.25	697.688	187.65	0	0	12	:Outer membrane efflux proteins (OEP)
2.40.200	0.468	0.0525	0.47	0.05	0.3375	0.0375	0.4535	0.19705	0	1	1	69.25	52.6	0	0	12	:Telomere-binding Protein Beta Subunit; Chain B
2.60.410	0.4645	0.023	0.465	0.025	0.4845	0.024	0.1946	0.0431	0	1	1	37	43.605	0	0	12	:Peptidoglycan synthesis regulatory factor (PBP3), Domain 2
3.30.1050	0.2135	0.026	0.215	0.025	0.2175	0.0265	0.18275	0.04445	0	1	1	76.9375	38.79	0	0	12	:Nonspecific Lipid-transfer Protein; Chain A
3.30.1320	0.6805	0.012	0.675	0.01	0.748	0.0155	0.2363	0.0562	0	1	1	39.625	32.725	0	0	12	:S16 Ribosomal Protein; Chain: A;
3.30.1340	0.507	0.031	0.505	0.03	0.5515	0.0365	0.3013	0.0177	0	1	1.41667	185	129.385	0	0	12	:Histidine-containing Protein; Chain: A;
3.40.1050	0.841	0.136	0.775	0.12	0.646	0.1045	0.573	0.10755	0	1	1	80.0625	123.79	0	0	12	:Beta-carbonic Anhydrase; Chain A
3.40.1280	0.6555	0.1395	0.655	0.14	0.4875	0.0805	0.43105	0.0613	0.833333	1	2.66667	1151.88	618.83	0	0	12	:Alpha/beta knot
3.40.1500	1.005	0.017	0.99	0.02	0.696	0.0115	0.6709	0.0987	0.916667	1	2.33333	196.312	96.445	0	0	12	:oxygen-dependent coproporphyrinogen oxidase
3.90.1530	0.673	0.153	0.67	0.155	0.7745	0.1755	0.2808	0.10585	0	1	1.16667	47.9375	20.03	0	0	12	:Conserved hypothetical protein from pyrococcus furiosus pfu- 392566-001, ParB domain
3.90.1580	0.4915	0.0315	0.48	0.025	0.327	0.021	0.66065	0.11125	0.25	1	3.08333	84.125	51.1	0	0	12	:paralog of FGE (formylglycine-generating enzyme)
2.30.60	13.308	0.091	0.7	0.14	13.242	0.09	12.0778	0.3269	0.545455	1	1	52.125	35.31	11	11	11	:HIV-inactivating Protein, Cyanovirin-n
1.10.135	0.252	0.052	0.25	0.05	0.26	0.054	0.1048	0.082	0	1	1	35.625	30.21	0	0	11	:Transferase Creatine Kinase; Chain A, domain 1
3.30.1350	0.445	0.006	0.44	0.01	0.727	0.012	0.1418	0.0215	0	1	1.90909	36.875	12.81	0	0	11	:Crambin
3.30.1550	0.479	0.069	0.48	0.07	0.583	0.078	0.3373	0.0303	0.363636	1	1	297.125	101.43	0	0	11	:Ribosomal protein L11, N-terminal domain
3.30.860	1.846	0.035	0.93	0.03	2.063	0.04	0.6439	0.0511	0	1	1	39.5	25.89	0	0	11	:30s Ribosomal Protein S19; Chain A
3.90.1030	0.925	0.098	0.92	0.1	0.903	0.096	0.3506	0.0644	0	1	1	124.5	122.34	0	0	11	:50s Ribosomal Protein L17; Chain: A,
3.90.1070	0.572	0.021	0.57	0.02	0.635	0.018	0.4275	0.1005	0	1	1	90.125	44.62	0	0	11	:Hypothetical Protein Ta0175; Chain: A, domain 2
3.90.330	0.326	0.022	0.32	0.11	0.241	0.017	0.5546	0.2892	0	1	2.36364	54	18.01	0	0	11	:Nitrile Hydratase; Chain A
4.10.91	0.478	0.017	0.48	0.02	0.609	0.021	0.1993	0.0541	1	1	1	28.75	9.75	0	0	11	:Cytochrome C Oxidase; Chain J
3.90.520	1.246	0.5825	0.745	0.205	1.129	0.516	0.53225	0.1179	0	1	1	232.562	189.14	2	0	10	:Smad3; Chain A
3.30.1680	1.334	0.5835	1.16	0.445	2.091	0.998	0.5364	0.22785	0	1	1.9	289.188	165.61	1	0	10	:ligand-binding face of the semaphorins, domain 2
1.10.110	0.589	0.008	0.59	0.01	0.611	0.008	0.3031	0.01375	0.8	1	1	21.0625	16.53	0	0	10	:Hydrophobic Seed Protein
1.10.1660	0.794	0.032	0.525	0.055	0.9345	0.038	0.20485	0.02035	0.2	1	1	126.188	63.645	0	0	10	:Multidrug-efflux Transporter Regulator; Chain: A; Domain 2
1.10.3020	0.3295	0.105	0.33	0.105	0.338	0.1075	0.3108	0.04845	0.2	1	2.2	85.375	23.26	0	0	10	:alpha-amino acid ester hydrolase ( Helical cap domain)
1.10.606	0.305	0.041	0.305	0.04	0.18	0.024	0.19785	0.02635	0	1	1	105.312	105.15	0	0	10	:Vanadium-containing Chloroperoxidase; domain 2
1.20.1320	0.92	0.1085	0.925	0.11	0.808	0.095	0.5567	0.08305	0	1	2.3	378.75	159.47	0	0	10	:phosphoenolpyruvate carboxylase, domain 3
1.20.144	1.3835	0.015	1.385	0.015	1.081	0.012	2.98675	0.1056	0	1	1.1	68.5	49.735	0	0	10	:Vanadium-containing Chloroperoxidase; domain 1
2.170.170	0.389	0.0245	0.39	0.025	0.344	0.022	0.2053	0.06885	0	1	1.5	57.875	23.02	0	0	10	:Malate synthase G - maily-beta sub-domain
3.90.870	0.372	0.203	0.37	0.2	0.274	0.1495	0.267	0.14045	0.4	1	1.2	29.875	56.85	0	0	10	:DHBP synthase
1.10.1050	1.251	0.011	0.68	0.03	1.189	0.01	0.766	0.0256	0	2	2	54.25	51.86	0	0	9	:Ribosomal Protein S4 Delta 41; Chain A, domain 1
1.20.900	0.663	0.138	0.66	0.23	0.485	0.094	0.8277	0.4572	0	1.44444	1.88889	124.125	237.9	0	0	9	:Dbl Homology Domain; Chain A
2.20.70	1.027	0.127	0.9	0.23	2.092	0.525	0.5518	0.1896	0.444444	1	1.44444	464.875	176.47	0	0	9	:Ubiquitin Ligase Nedd4; Chain: W;
3.30.1660	0.677	0.013	0.68	0.01	0.874	0.011	0.3311	0.0378	0.888889	1	1.33333	47.625	5.1	0	0	9	:Dodecin subunit-like
3.30.170	0.692	0.01	0.69	0.01	0.842	0.012	0.3187	0.0296	0.222222	1	1.44444	54.5	35.08	0	0	9	:Cyclin-Dependent Kinase Subunit Type 2
3.30.559	0.707	0.025	0.71	0.03	0.49	0.018	0.3799	0.0262	0.333333	1	1	56.625	45.6	0	0	9	:Chloramphenicol Acetyltransferase
3.40.850	0.6115	0.0005	0.61	0	0.401	0	0.30205	0.00435	1	2.5	4.875	15.6875	20.65	1	0	8	:Kinesin
3.90.1600	1.0275	0.341	1.03	0.345	0.7855	0.2485	0.46565	0.11715	0	2	2.125	1565.88	571.685	1	0	8	:Palm domain of DNA polymerase
2.40.470	0.2825	0.0075	0.285	0.005	0.2675	0.007	0.3865	0.0286	1	2	2	10.6875	21.74	0	0	8	:catalase hpii fold
3.30.980	0.395	0.0635	0.395	0.065	0.391	0.0585	0.1844	0.06585	0.625	1.625	1.75	256.688	104.89	0	0	8	:Threonyl-tRNA Synthetase; Chain A, domain 2
3.90.1800	3.203	0.315	2.95	0.095	3.4285	0.401	1.742	0.5118	0	1	1.125	562.562	151.665	5	0	8	:DCoH-like
3.40.532	0.9845	0.0495	0.985	0.09	0.738	0.051	0.6207	0.1747	0	1	3.125	619.5	287.735	2	0	8	:Ubiquitin C-terminal Hydrolase UCH-l3
3.40.5	0.4595	0.029	0.46	0.03	0.7485	0.0445	0.2492	0.0953	0	1	1.125	142.938	62.355	1	0	8	:Ribosomal Protein L9; domain 1
1.10.1780	0.844	0.359	0.755	0.285	0.7335	0.3145	0.4805	0.23705	0.375	1	2	256.5	102.705	0	0	8	:Double Clp-N motif
1.10.30	0.5675	0.015	0.565	0.015	0.624	0.0205	0.33115	0.0697	0	1	1.25	101.375	106.885	0	0	8	:DNA Binding (I), subunit A
1.10.489	0.316	0.0465	0.32	0.05	0.202	0.0315	0.26625	0.05385	2.5	1	1	296.625	190.75	0	0	8	:Chloroperoxidase
1.10.533	0.4155	0.0285	0.415	0.025	0.4335	0.0225	0.3361	0.03275	0	1	2	344	125.855	0	0	8	:Death Domain, Fas
2.40.430	0.539	0.0175	0.54	0.02	0.576	0.0185	0.4083	0.1838	0.625	1	1	46.375	41.145	0	0	8	:Periplasmic binding protein-like II
2.60.15	0.6555	0.088	0.655	0.075	0.735	0.079	0.4335	0.0771	0	1	2.375	879.5	148.76	0	0	8	:ATP Synthase; domain 1
4.10.375	0.289	0.0155	0.285	0.015	0.289	0.0155	0.2441	0.01495	0	1	1.625	35.5625	51.815	0	0	8	:Lipoxygenase-1; domain 2
4.10.490	0.6475	0.004	0.65	0	0.714	0.0045	0.1545	0.01265	1	1	2.25	67.875	11.705	0	0	8	:High-Potential Iron-Sulfur Protein; Chain A
3.10.196	0.52	0.038	0.48	0.01	0.349	0.02	0.3217	0.1173	1.14286	2.57143	2.85714	1011.5	387.86	0	0	7	:Cobalamin-dependent Methionine Synthase; domain 1
1.10.1450	2.468	0.413	2.47	0.36	2.621	0.495	3.4177	0.5111	0	1	1.57143	93.875	192.99	5	0	7	:Cd81 Antigen, Extracellular Domain; Chain: A
3.30.1560	2.338	0.023	1.05	0.11	1.977	0.02	0.5838	0.0258	0	1	1	126	86.79	5	0	7	:Mago nashi protein
1.10.3260	0.949	0.055	0.79	0.02	0.675	0.04	3.1748	0.3603	0.142857	1	2.71429	314.75	134.44	0	0	7	:DNA ligase i, domain 1
1.10.3720	1.886	0.019	1.89	0.02	1.323	0.015	0.4927	0.0191	1	1	1	78	28.4	0	0	7	:MetI-like fold
1.25.60	0.809	0.036	0.81	0.04	0.757	0.062	0.3429	0.0355	0	1	1	73.5	141.31	0	0	7	:MgtE N-terminal fold
2.30.18	0.491	0.078	0.46	0.08	0.817	0.154	0.3156	0.0384	0	1	1.71429	79.125	110.32	0	0	7	:TATA box binding Protein, subunit D; domain 2
3.10.580	0.507	0.022	0.51	0.02	0.459	0.02	0.3865	0.0773	0.571429	1	1.14286	107.125	120.88	0	0	7	:CBS-domain
3.30.2160	0.889	0.022	0.89	0.02	0.994	0.025	0.4479	0.0944	0	1	1.42857	200.25	42.09	0	0	7	:Hect, E3 ligase catalytic domain
3.90.920	0.921	0.27	0.64	0.05	0.551	0.156	0.6724	0.1116	0.571429	1	3.71429	1661.38	258.3	0	0	7	:DNA primase, PRIM domain
3.90.440	0.449	0.0305	0.45	0.03	0.4305	0.0295	0.28	0.0399	1.33333	2.66667	2.66667	18.875	63.145	0	0	6	:Nitric Oxide Synthase;Heme Domain; Chain A, domain 2
2.40.290	0.2825	0.0115	0.285	0.01	0.253	0.0105	0.1759	0.00755	0	2	2	28.3125	23.195	0	0	6	:Ku70; Chain: A; Domain 2
3.10.10	0.898	0.181	0.895	0.18	1.0745	0.2165	0.62805	0.21565	0.166667	2	2	14.125	30.79	0	0	6	:HIV Type 1 Reverse Transcriptase; Chain A, domain 1
3.30.1110	0.4825	0.032	0.48	0.03	0.6345	0.0425	0.3041	0.0873	0.833333	2	2	93.5	82.01	0	0	6	:Adenosine kinase, small domain
3.90.1750	1.2395	0.059	1.24	0.06	1	0.048	0.49075	0.0999	0	2	2	66.5625	100.92	0	0	6	:Hect, E3 ligase catalytic domain fold
3.40.1690	1.992	0.268	0.56	0.065	2.0935	0.2915	0.37085	0.0469	0	1	1.33333	164.875	114.23	3	0	6	:name from scop
1.10.3810	0.937	0.24	0.835	0.24	0.733	0.1875	0.5684	0.188	1	1	3	1542.19	518.025	1	0	6	:Penicillin binding protein transpeptidase fold
1.10.12	1.1105	0.1445	0.8	0.15	1.605	0.2005	0.40045	0.07265	0	1	1	48	86.36	0	0	6	:Lyase 2-enoyl-coa Hydratase; Chain A, domain 2
1.10.1820	0.5995	0.18	0.6	0.18	0.6175	0.179	0.3927	0.0761	0	1	2.83333	236.938	163.805	0	0	6	:protein kinase ck2 holoenzyme, chain C, domain 1
1.10.790	0.914	0.104	0.83	0.105	0.9165	0.099	0.5317	0.07565	0	1	1.16667	163.125	53.065	0	0	6	:Major Prion Protein
1.20.1130	0.68	0.112	0.61	0.075	0.34	0.0575	0.85735	0.13725	6	1	1.16667	478	546.75	0	0	6	:Photosystem I p700 chlorophyll A apoprotein A1
1.20.1690	0.6945	0.0065	0.695	0.005	0.688	0.019	0.36255	0.018	0	1	1	740	133.605	0	0	6	:V-type ATP synthase subunit C fold
3.30.2410	0.51	0.013	0.51	0.015	0.489	0.0125	0.34325	0.1092	0	1	1	95.875	67.975	0	0	6	:Hect, E3 ligase catalytic fold
3.30.750	0.441	0.0965	0.425	0.08	0.7265	0.1585	0.29515	0.04445	0	1	1	134.812	88.205	0	0	6	:Transcription Regulator spoIIAA
3.40.910	0.8775	0.4505	0.88	0.455	0.546	0.276	0.86825	0.44875	1	1	1.66667	784.938	773.9	0	0	6	:Deoxyhypusine Synthase
4.10.1240	0.7595	0.1595	0.655	0.07	0.7815	0.1815	0.4303	0.13105	0.666667	1	1.33333	195.438	133.225	0	0	6	:Hormone receptor fold
6.10.250	0.485	0.0945	0.485	0.095	0.895	0.1745	0.16705	0.06035	0	1	1.16667	49.4375	29.77	0	0	6	:Single alpha-helices involved in coiled-coils or other helix-helix interfaces
3.90.1310	1.976	1.367	1.15	0.05	1.938	1.323	1.3106	0.8251	0	1	2.8	857	239.8	2	0	5	:Penicillin-binding protein 2a (Domain 2)
2.60.490	0.71	0.12	0.71	0.12	0.479	0.079	0.5012	0.1311	2	1	1.4	183	183.1	1	0	5	:atp-gated p2x4 ion channel fold
1.20.272	0.673	0.182	0.67	0.18	0.624	0.125	0.2172	0.0536	0	1	1	305.5	115.11	0	0	5	:Zinc Finger, Delta Prime; domain 3
2.30.280	1.017	0.098	0.98	0.04	0.77	0.083	0.9292	0.1479	0	1	2.2	918.125	106.02	0	0	5	:PUA domain-like
3.30.370	0.485	0.068	0.49	0.06	0.515	0.069	0.2424	0.0066	0	1	1	28	58.71	0	0	5	:Barnase; Chain D
3.30.54	0.502	0.005	0.5	0.01	0.69	0.017	0.2293	0.0528	0.4	1	1	19.125	34.05	0	0	5	:Replication Terminator Protein; Chain A, domain 2
1.10.288	0.47	0.013	0.47	0.01	0.502	0.014	0.1699	0.04265	1	2	2	46.125	16.8	0	0	4	:Cobalamin-dependent Methionine Synthase; domain 2
3.40.228	0.19	0.053	0.19	0.055	0.161	0.035	0.08625	0.08425	1.5	2	2	88.375	41.625	0	0	4	:Dimethylsulfoxide Reductase; domain 2
3.90.370	1.208	0.068	1.21	0.07	1.2905	0.065	0.6094	0.0594	0	2	2	202.438	117.21	0	0	4	:Tissue inhibitor of metalloproteinase-1. Chain B, domain 1
1.10.506	0.915	0.265	0.915	0.265	0.7505	0.2415	0.45955	0.09775	0.25	1.5	1.5	2146.12	369.16	0	0	4	:GTPase Activation - p120GAP; domain 1
3.90.56	0.935	0.3115	0.9	0.105	0.9755	0.32	0.46145	0.1847	0	1	1	257	105.835	1	0	4	:Phenol Hydroxylase P2 Protein
4.10.540	1.9695	0.009	1.965	0.005	1.9405	0.009	2.2696	0.07105	0.25	1	2	118.625	106.965	1	0	4	:Photosynthetic Reaction Center; Chain H, domain 1
1.10.3270	0.448	0.0325	0.45	0.03	0.691	0.0505	0.33995	0.07185	0	1	1	110.938	17.52	0	0	4	:HMGR, N-terminal domain
1.20.1310	1.3485	0.237	1.19	0.17	1.2385	0.1925	0.67935	0.3301	0	1	1.5	1043.69	293.235	0	0	4	:5 helical Cullin repeat like
1.20.142	0.8295	0.0875	0.74	0.09	0.779	0.078	0.41735	0.11745	1	1	3.5	849.438	83.56	0	0	4	:Poly(ADP-ribose) Polymerase; domain 1
2.70.70	0.357	0.0055	0.36	0.005	0.297	0.0045	0.17745	0.03565	0	1	1	286.5	98.21	0	0	4	:Glucose Permease (Domain IIA)
3.10.120	0.8845	0.1205	0.765	0.105	0.923	0.1385	0.34865	0.0195	1	1	1	39	21.745	0	0	4	:Flavocytochrome B2; Chain A, domain 1
3.10.25	0.534	0.0565	0.535	0.055	0.5385	0.0465	0.3553	0.1097	0.5	1	1.25	484.312	18.605	0	0	4	:Methionyl-tRNA Fmet Formyltransferase; Chain A, domain 2
3.10.590	0.872	0.0565	0.87	0.055	0.7355	0.0585	0.60865	0.0773	0	1	1	874.188	179.935	0	0	4	:ph1033 like fold
1.20.1700	0.144	0.005	0.14	0.01	0.153	0.005	0	0	1	2	2	5.875	22.56	0	0	3	:AF1104-like
1.20.1560	2.028	0.003	1.54	0.01	1.265	0.002	0.738	0.0169	0	1	1	82.25	3.8	3	0	3	:ABC transporter transmembrane region fold
1.10.930	0.257	0.022	0.26	0.03	0.464	0.04	0.1825	0.0504	0.333333	1	1	61.625	17.81	1	0	3	:Syk Kinase; Chain A, domain 2
3.20.80	0.726	0.15	0.73	0.15	0.591	0.122	0.4383	0.0938	0.333333	1	2	1506.88	161.4	1	0	3	:Multidrug-efflux Transporter 1 Regulator Bmrr; Chain A
1.10.225	1.805	0.062	1.68	0.12	2.061	0.071	0.7171	0.3421	0.666667	1	1	16.875	10.77	0	0	3	:NK-Lysin
1.10.3090	0.748	0.427	0.75	0.43	0.518	0.293	0.4091	0.0198	0.666667	1	1.66667	1689.25	469.6	0	0	3	:cca-adding enzyme, domain 2
1.20.1160	0.82	0.044	0.82	0.04	0.923	0.043	0.2715	0.0324	0	1	1	73	56.2	0	0	3	:Paired amphipathic helix 2 (pah2 repeat)
1.20.1240	0.429	0.004	0.43	0	0.354	0.005	0.1853	0.0146	2	1	1	13.125	7.71	0	0	3	:Photosystem 1 Reaction Centre Subunit Xi; Chain: L;
3.30.1380	0.466	0.019	0.47	0.02	0.399	0.016	0.2896	0.0382	0	1	1	1.5	69.88	0	0	3	:Muramoyl-pentapeptide Carboxypeptidase; domain 2
3.30.590	0.483	0.067	0.42	0	0.327	0.045	0.2539	0.0116	1	1	2	17.5	4.7	0	0	3	:Creatine Kinase; Chain A, domain 2
3.90.780	1.563	0.387	1.18	0.43	1.142	0.279	1.5556	0.548	0.333333	1	1.33333	40.875	78.18	0	0	3	:5'-nucleotidase; domain 2
4.10.170	1.725	0.199	1.72	0.2	3.039	0.074	0.2977	0.0103	0	1	2.66667	8.75	45.87	0	0	3	:p53, subunit A
4.10.372	0.22	0.003	0.22	0	0.234	0.003	0.1545	0.0856	0	1	3.66667	24	5.69	0	0	3	:Lipoxygenase-1; domain 3
4.10.640	1.726	0.03	0.53	0.02	2.048	0.036	0.2681	0.0245	0	1	1	53.375	20.16	0	0	3	:30s Ribosomal Protein S18
6.20.290	0.797	0.119	0.8	0.12	1.379	0.308	0.242	0.0434	0.333333	1	4	27.5	39.79	0	0	3	:Dna Ligase; domain 1
1.10.3120	2.3745	0.5185	2.185	0.325	1.7055	0.3725	1.68125	1.06375	0	2	8	81	174	1	0	2	:Trigger factor, domain 2
1.10.196	0.637	0.371	0.64	0.37	1.0095	0.5825	0.20775	0.09455	0	2	2	114.5	46.195	0	0	2	:Regulator of G-protein Signalling 4; domain 1
1.10.3550	0.658	0	0.66	0	0.623	0	0.279	0.0002	0	2	3	6.3125	14.26	0	0	2	:eoxyguanosinetriphosphate triphosphohydrolase fold
1.10.3060	1.7825	0.1355	1.535	0.045	1.376	0.1	2.4083	0.5288	0	1	1.5	214.188	36.855	0	0	2	:Helical scaffold and wing domains of SecA
1.10.3410	0.3375	0.0005	0.34	0	0.3445	0.0005	0.3052	0.0002	0	1	2	0.875	2.03	0	0	2	:putative deoxyguanosinetriphosphate triphosphohydrolase fold
1.10.442	1.158	0.419	0.825	0.085	0.9845	0.3495	0.43705	0.13235	3	1	1	137.812	94.635	0	0	2	:Cytochrome C Oxidase; Chain D
1.10.950	0.775	0.261	0.775	0.265	0.998	0.336	0.50475	0.16115	0	1	1	12.4375	29.915	0	0	2	:Villin Headpiece Domain; Chain A
2.20.130	0.5595	0.0965	0.56	0.1	0.735	0.127	0.2718	0.0701	0	1	1	5.1875	27.32	0	0	2	:S-adenosyl-L-methionine-dependent methyltransferases
2.20.20	0.741	0.373	0.74	0.37	1.0215	0.5095	0.6554	0.3596	0	1	1	4.75	20.745	0	0	2	:Anthopleurin-A
2.30.130	0.4465	0.0325	0.445	0.035	0.412	0.019	0.38745	0.02955	0	1	2	1016.19	294.41	0	0	2	:Archaeosine Trna-guanine Transglycosylase; Chain: A, domain 4
2.60.98	0.296	0.105	0.295	0.105	0.253	0.09	0.1181	0.021	0	1	1	47.625	21.16	0	0	2	:Tick-borne Encephalitis virus Glycoprotein; domain 1
3.30.1740	0.683	0.126	0.685	0.125	0.7385	0.1365	0.3603	0.0126	0	1	1	1.3125	84.01	0	0	2	:first zn-finger domain of poly(adp-ribose) polymerase-1
3.30.2310	0.806	0.05	0.81	0.05	0.8505	0.0475	0.30755	0.03165	0	1	1	138.75	71.53	0	0	2	:YaeB-like fold
3.30.2320	1.191	0.033	1.19	0.03	1.0635	0.0295	0.4243	0.0101	1	1	1	32.75	21.3	0	0	2	:hypothetical protein PF0899 fold
3.30.63	0.468	0.109	0.47	0.11	0.6695	0.1875	0.2374	0.0212	0	1	3.5	1030.25	253.075	0	0	2	:Guanylate Kinase phosphate binding domain
3.40.1000	0.777	0.006	0.775	0.005	0.649	0.004	0.3883	0.0004	0	1	2	96.3125	34.745	0	0	2	:Protein Transport Mog1p; Chain A
3.40.1260	0.6395	0.0105	0.64	0.01	0.61	0.01	0.2558	0.0497	0	1	1	334.75	55.86	0	0	2	:Hypothetical Protein Ychn; Chain: A,
3.40.1390	0.4545	0.0465	0.455	0.045	0.457	0.047	0.3402	0.0264	1	1	3	16.5	20.355	0	0	2	:Udp-n-acetylmuramoylalanyl-d-glutamate--2,6- Diaminopimelate Ligase; Chain: A, domain 1
3.55.50	0.7005	0.0505	0.7	0.05	0.8365	0.0775	0.29255	0.02545	0	1	1	405.812	82.35	0	0	2	:Phage tail protein beta-alpha-beta fold
3.90.1350	0.2215	0.0135	0.225	0.015	0.178	0.009	0.10305	0.03365	0	1	2	1194.19	389.35	0	0	2	:Exotoxin A, middle domain
3.90.1770	0.7465	0.0565	0.745	0.055	1.4145	0.1415	0.18435	0.02955	0	1	2	199.688	72.4	0	0	2	:PreATP-grasp fold
3.90.650	0.499	0.009	0.5	0.01	0.3835	0.0065	0.46335	0.07135	0	1	2	69.25	8.42	0	0	2	:Phosphoribosyl-aminoimidazole Synthetase; Chain A, domain 2
4.10.800	1.4945	0.0085	0.485	0.005	1.905	0.011	0.32	0.0539	1	1	1	0.1875	15.395	0	0	2	:Invariant Chain; Chain I
1.10.3500	2.714	0	0.52	0	1.73	0	5.5235	0	0	3	4	0	0	1	0	1	:Tex N-terminal region-like
2.40.270	1.195	0	0.55	0	0.867	0	0.7096	0	0	3	3	0	0	0	0	1	:Dna-directed Rna Polymerase Ii 140kd Polypeptide; Chain: B; Domain 6
3.90.55	0.318	0	0.32	0	0.342	0	0.2998	0	0	3	3	0	0	0	0	1	:Dimethylsulfoxide Reductase; domain 3
1.20.1460	1.161	0	1.16	0	0.892	0	0.629	0	0	2	2	0	0	0	0	1	:subunit c (vma5p) of the yeast v-atpase, domain 2
1.20.1500	1.613	0	1.61	0	1.441	0	0.4926	0	0	2	2	0	0	0	0	1	:YheA-like fold
2.170.11	0.441	0	0.44	0	0.391	0	0.1326	0	0	2	2	0	0	0	0	1	:DNA Topoisomerase I; domain 2
2.40.420	0.305	0	0.3	0	0.301	0	0.1951	0	0	2	2	0	0	0	0	1	:conserved putative lor/sdh protein from methanococcus maripaludis s2 fold
1.10.455	3.8	0	1.96	0	3.253	0	2.0471	0	0	1	2	0	0	1	0	1	:Ribosomal Protein S7
1.10.601	5.507	0	0.92	0	3.536	0	5.2328	0	0	1	4	0	0	1	1	1	:RNA Polymerase Primary Sigma Factor
3.40.1210	4.356	0	3.19	0	2.979	0	4.4055	0	0	1	2	0	0	1	0	1	:Stationary-phase Survival Protein Sure Homolog; Chain: A,
1.10.101	0.388	0	0.39	0	0.561	0	0.2439	0	0	1	2	0	0	0	0	1	:Muramoyl-pentapeptide Carboxypeptidase; domain 1
1.10.1330	0.39	0	0.39	0	0.549	0	0.3355	0	0	1	1	0	0	0	0	1	:Type 1 dockerin domain
1.10.1600	0.886	0	0.89	0	0.89	0	0.4644	0	0	1	1	0	0	0	0	1	:Ku70; Chain: A; domain 4
1.10.1900	0.536	0	0.54	0	0.677	0	0.195	0	1	1	1	0	0	0	0	1	:c-terminal domain of poly(a) binding protein
1.10.3480	1.337	0	1.34	0	1.04	0	0.2749	0	0	1	3	0	0	0	0	1	:TorD-like
1.10.750	0.662	0	0.66	0	0.984	0	0.3965	0	0	1	1	0	0	0	0	1	:Elongin C; Chain C, domain 1
1.20.890	1.318	0	1.32	0	2.017	0	0.5118	0	0	1	2	0	0	0	0	1	:cAMP-dependent Protein Kinase, Chain A
2.170.300	0.437	0	0.44	0	0.38	0	0.5762	0	0	1	1	0	0	0	0	1	:Tie2 ligand-binding domain fold
2.30.38	0.417	0	0.42	0	0.48	0	0.1485	0	0	1	1	0	0	0	0	1	:Luciferase; domain 3
2.70.240	0.86	0	0.86	0	0.576	0	0.6454	0	0	1	5	0	0	0	0	1	:Leukocidin-like
2.70.40	0.65	0	0.65	0	0.556	0	0.32	0	1	1	1	0	0	0	0	1	:Deoxyuridine 5'-Triphosphate Nucleotidohydrolase; Chain A
3.10.430	0.561	0	0.56	0	0.592	0	0.2031	0	0	1	1	0	0	0	0	1	:Ribosomal Protein L9; domain 2
3.30.1470	0.758	0	0.76	0	0.653	0	0.2446	0	1	1	1	0	0	0	0	1	:Photosystem 1 Reaction Centre Subunit Ii; Chain: D;
3.30.2060	0.236	0	0.24	0	0.249	0	0.1591	0	0	1	1	0	0	0	0	1	:Penicillin-binding protein 1b fold
3.30.2170	1.678	0	1.68	0	1.169	0	1.8826	0	0	1	1	0	0	0	0	1	:archaeoglobus fulgidus dsm 4304 fold
3.30.960	1.135	0	1.13	0	1.108	0	0.434	0	0	1	1	0	0	0	0	1	:Translation, Eukaryotic Peptide Chain Release Factor Subunit 1; Chain A
3.90.1210	0.725	0	0.56	0	0.924	0	0.4636	0	0	1	3	0	0	0	0	1	:Type Iii Antifreeze Protein Isoform Hplc 12
3.90.1410	0.908	0	0.91	0	0.59	0	0.659	0	2	1	9	0	0	0	0	1	:set domain protein methyltransferase, domain 1
3.90.1420	1.277	0	1.28	0	1.031	0	1.6196	0	1	1	4	0	0	0	0	1	:set domain protein methyltransferase, domain 2
3.90.390	0.201	0	0.2	0	0.202	0	0.0273	0	0	1	1	0	0	0	0	1	:Methyl-coenzyme M Reductase; Chain A, domain 1
3.90.570	0.536	0	0.54	0	0.576	0	0.2762	0	0	1	2	0	0	0	0	1	:Sugar Binding Protein, Amyloid A4 Protein; Chain A
3.90.980	0.909	0	0.63	0	0.746	0	0.679	0	0	1	7	0	0	0	0	1	:DNA primase DNAg catalytic core, N-terminal domain
4.10.1030	0.778	0	0.78	0	0.916	0	0.3988	0	0	1	1	0	0	0	0	1	:Ring Box Chain A; domain 5
4.10.49	0.467	0	0.47	0	0.763	0	0.0988	0	2	1	1	0	0	0	0	1	:Cytochrome C Oxidase; Chain L
4.10.830	1.228	0	1.23	0	1.649	0	0.6971	0	0	1	1	0	0	0	0	1	:30s Ribosomal Protein S14; Chain N
4.10.910	1.23	0	1.23	0	1.976	0	0.4466	0	0	1	1	0	0	0	0	1	:30s ribosomal protein s13; domain 2
